# Supplementary material for: Manually curated genome-scale reconstruction of the metabolic network of Bacillus megaterium DSM319
Source: Sci Rep. 2019 Dec 10;9:18762. doi: 10.1038/s41598-019-55041-w (PMC6904757; doi:10.1038/s41598-019-55041-w)
Supplement: Supplementary file 3 — Dataset 1 [file 41598_2019_55041_MOESM3_ESM.xlsx]

## Sheet: Multiple alignment results
Coding sequence (CDS) homologous pairs of B. megaterium DSM319, B. megaterium WSH002, B. subtilis and B. licheniformis (Mauve output)
0:BMD_RS00005:1-1344	1:BMWSH_RS25105:4982343-4983716	2:BSU_00010:410-1750	3:MUY_RS00005:507-1847
0:BMD_RS00010:1532-2668	1:BMWSH_RS25100:4981020-4982156	2:BSU_00020:1939-3075	3:MUY_RS00010:2024-3160
0:BMD_RS00015:2769-2984	1:BMWSH_RS25095:4980704-4980919	2:BSU_00030:3206-3421	3:MUY_RS00015:3328-3543
0:BMD_RS00020:2999-4117	1:BMWSH_RS25090:4979571-4980689	2:BSU_00040:3437-4549	3:MUY_RS00020:3560-4672
0:BMD_RS00025:4358-6274	1:BMWSH_RS25085:4977414-4979330	2:BSU_00060:4867-6783	3:MUY_RS00030:4992-6905
0:BMD_RS00030:6401-8911	1:BMWSH_RS25080:4974778-4977288	2:BSU_00070:6994-9459	3:MUY_RS00035:7096-9564
0:BMD_RS00055:14120-14235	1:BMWSH_RS23870:4755753-4755868
0:BMD_RS00060:14261-15226	1:BMWSH_RS23865:4754761-4755726
0:BMD_RS00065:15343-16809	1:BMWSH_RS23860:4753178-4754644	2:BSU_00090:15915-17381	3:MUY_RS00070:16079-17545
0:BMD_RS00070:16959-18314	1:BMWSH_RS23855:4751672-4753027	2:BSU_00100:17534-18865	3:MUY_RS00075:17700-19025
0:BMD_RS00075:18505-19392	1:BMWSH_RS23850:4750594-4751481	2:BSU_00110:19062-19946	3:MUY_RS00080:19212-20096
0:BMD_RS00080:19414-20001	1:BMWSH_RS23845:4749985-4750572	2:BSU_00120:19968-20558	3:MUY_RS00085:20118-20708
0:BMD_RS00085:20324-21601	1:BMWSH_RS23840:4748385-4749662	2:BSU_00130:20880-22157	3:MUY_RS00090:21036-22313
0:BMD_RS00090:21714-21806	1:BMWSH_RS23835:4748180-4748272	2:BSU_tRNA_7:22292-22384
0:BMD_RS00095:21927-22607	1:BMWSH_RS23830:4747379-4748059
0:BMD_RS00100:22607-23242	1:BMWSH_RS23825:4746743-4747379	2:BSU_00150:23146-23769	3:MUY_RS00125:27412-28035
0:BMD_RS00105:23386-24687	1:BMWSH_RS23820:4745298-4746599
0:BMD_RS00110:24744-25286	1:BMWSH_RS23815:4744699-4745241	2:BSU_00170:25221-25766	3:MUY_RS00135:29479-30021
0:BMD_RS00115:25387-25836	1:BMWSH_RS23810:4744149-4744598	2:BSU_00180:25852-26337	3:MUY_RS00140:30110-30592
0:BMD_RS25705:25939-26203	1:BMWSH_RS26380:4743782-4744046	2:BSU_misc_RNA_2:26379-26732	3:MUY_RS21855:30683-30948
0:BMD_RS00120:26334-28022	1:BMWSH_RS23805:4741963-4743651	2:BSU_00190:26814-28505	3:MUY_RS00145:31078-32778
0:BMD_RS00125:28042-28362	1:BMWSH_RS23800:4741623-4741943	2:BSU_00200:28529-28852	3:MUY_RS00150:32805-33128
0:BMD_RS00130:28378-28974	1:BMWSH_RS23795:4741011-4741607	2:BSU_00210:28867-29463	3:MUY_RS00155:33142-33738
0:BMD_RS00135:28989-29213	1:BMWSH_RS23790:4740772-4740996
0:BMD_RS00140:29330-29599	1:BMWSH_RS23785:4740386-4740655
0:BMD_RS00205:35707-37259	1:BMWSH_RS25075:4972959-4974511
0:BMD_RS00210:37479-40418	1:BMWSH_RS25070:4969797-4972739
0:BMD_RS00215:40479-40594	1:BMWSH_RS25065:4969621-4969736
0:BMD_RS25710:40734-40916	1:BMWSH_RS25060:4969299-4969481
0:BMD_RS00220:41069-42493	1:BMWSH_RS25055:4967721-4969145
0:BMD_RS00225:42512-43138	1:BMWSH_RS25050:4967078-4967704	2:BSU_00280:39159-39797	3:MUY_RS00200:43462-44100
0:BMD_RS00230:43202-43531	1:BMWSH_RS25045:4966685-4967014	2:BSU_00290:39871-40200	3:MUY_RS00205:44176-44505
0:BMD_RS00235:43565-44557	1:BMWSH_RS25040:4965659-4966651	2:BSU_00310:40665-41654	3:MUY_RS00215:44969-45958
0:BMD_RS00240:44562-45389	1:BMWSH_RS25035:4964827-4965654	2:BSU_00320:41657-42484	3:MUY_RS00220:45961-46788
0:BMD_RS00245:45404-45769	1:BMWSH_RS25030:4964447-4964812	2:BSU_00330:42499-42858	3:MUY_RS00225:46803-47165
0:BMD_RS00250:45848-46594	1:BMWSH_RS25025:4963622-4964368	2:BSU_00340:42917-43660	3:MUY_RS00230:47230-47973
0:BMD_RS00255:46581-46868	1:BMWSH_RS25020:4963348-4963635	2:BSU_00350:43647-43946	3:MUY_RS00235:47960-48253
0:BMD_RS00260:46846-47718	1:BMWSH_RS25015:4962498-4963370	2:BSU_00360:43921-44799	3:MUY_RS00240:48225-49103
0:BMD_RS00265:47751-48035	1:BMWSH_RS25010:4962181-4962465
0:BMD_RS00270:48607-50589	1:BMWSH_RS25005:4959627-4961609	2:BSU_00380:45633-47627	3:MUY_RS00250:49950-51938
0:BMD_RS00275:50661-51431	1:BMWSH_RS25000:4958785-4959555	2:BSU_00390:47706-48473	3:MUY_RS00255:52023-52790
0:BMD_RS00280:51655-52218	1:BMWSH_RS24995:4957998-4958561	2:BSU_00410:50087-50647	3:MUY_RS00265:54400-54960
0:BMD_RS00285:52212-53090	1:BMWSH_RS24990:4957126-4958004	2:BSU_00420:50640-51518	3:MUY_RS00270:54953-55831
0:BMD_RS00290:53168-54040	1:BMWSH_RS24985:4956176-4957048	2:BSU_00430:51680-52552	3:MUY_RS00275:55991-56872
0:BMD_RS00295:54314-54547	1:BMWSH_RS24980:4955669-4955902	2:BSU_00440:52763-53023	3:MUY_RS00280:57097-57357
0:BMD_RS00300:54742-54912	1:BMWSH_RS24975:4955304-4955474	2:BSU_00450:53183-53368	3:MUY_RS00285:57514-57699
0:BMD_RS00305:55111-55980	1:BMWSH_RS24970:4954236-4955105	2:BSU_00460:53516-54385	3:MUY_RS00290:57997-58866
0:BMD_RS00310:56037-56858	1:BMWSH_RS24965:4953358-4954179	2:BSU_00470:54441-55298	3:MUY_RS00295:58923-59756
0:BMD_RS00315:56880-57257	1:BMWSH_RS24960:4952959-4953336	2:BSU_00480:55295-55672	3:MUY_RS00300:59774-60151
0:BMD_RS00320:57413-57703	1:BMWSH_RS24955:4952513-4952803	2:BSU_00490:55866-56159	3:MUY_RS00305:60331-60624
0:BMD_RS00325:57898-59277	1:BMWSH_RS24950:4950940-4952319	2:BSU_00500:56352-57722	3:MUY_RS00310:60929-62299
0:BMD_RS00330:59296-60249	1:BMWSH_RS24945:4949968-4950921	2:BSU_00510:57745-58698	3:MUY_RS00315:62320-63270
0:BMD_RS00335:60437-61066	1:BMWSH_RS24940:4949152-4949781
0:BMD_RS00340:61206-61763	1:BMWSH_RS24935:4948456-4949013	2:BSU_00530:59504-60070	3:MUY_RS00325:64094-64660
0:BMD_RS00345:61823-62053	1:BMWSH_RS24930:4948166-4948396	2:BSU_00540:60130-60360	3:MUY_RS00330:64717-64947
0:BMD_RS00350:62123-65653	1:BMWSH_RS24925:4944566-4948096	2:BSU_00550:60430-63963	3:MUY_RS00335:65012-68545
0:BMD_RS00360:66162-66698	1:BMWSH_RS24920:4943780-4944316	2:BSU_00560:64099-64635	3:MUY_RS00340:68683-69219
0:BMD_RS00365:66928-68532	1:BMWSH_RS24915:4941946-4943550
0:BMD_RS00370:68545-70005	1:BMWSH_RS24910:4940473-4941933
0:BMD_RS00375:70026-70292	1:BMWSH_RS24905:4940186-4940452	2:BSU_00590:67877-68137	3:MUY_RS00355:72491-72754
0:BMD_RS00380:70392-70697	1:BMWSH_RS24900:4939781-4940086	2:BSU_00600:68216-68518	3:MUY_RS00360:72831-73139
0:BMD_RS00385:70694-71317	1:BMWSH_RS24895:4939160-4939784
0:BMD_RS00390:71322-71693	1:BMWSH_RS24890:4938784-4939155
0:BMD_RS00395:71782-72249	1:BMWSH_RS24885:4938227-4938695	2:BSU_00630:69626-70012	3:MUY_RS00375:74236-74634
0:BMD_RS00400:72366-72440	1:BMWSH_RS24880:4938035-4938109
0:BMD_RS00405:72451-72524	1:BMWSH_RS24875:4937951-4938024
0:BMD_RS00410:72837-75314	1:BMWSH_RS24870:4935171-4937648	2:BSU_00640:70538-73021	3:MUY_RS00390:75150-77639
0:BMD_RS00415:75386-76126	1:BMWSH_RS24865:4934359-4935099	2:BSU_00650:73106-73843	3:MUY_RS00395:77716-78453
0:BMD_RS00420:76095-77060	1:BMWSH_RS24860:4933425-4934390	2:BSU_00660:73809-74825	3:MUY_RS00400:78422-79456
0:BMD_RS00425:77157-78533	1:BMWSH_RS24855:4931952-4933328
0:BMD_RS00430:78561-79100	1:BMWSH_RS24850:4931385-4931924	2:BSU_00680:76344-76886	3:MUY_RS00410:80973-81512
0:BMD_RS00435:79194-81104	1:BMWSH_RS24845:4929381-4931291	2:BSU_00690:76984-78897	3:MUY_RS00415:81609-83528
0:BMD_RS00440:81322-82089	1:BMWSH_RS24840:4928395-4929162	2:BSU_00700:79092-79868	3:MUY_RS00420:83731-84507
0:BMD_RS00445:82102-82980	1:BMWSH_RS24835:4927504-4928382	2:BSU_00710:79880-80755	3:MUY_RS00425:84519-85388
0:BMD_RS00450:83182-84120	1:BMWSH_RS24830:4926364-4927302	2:BSU_00730:81771-82697	3:MUY_RS00435:86407-87330
0:BMD_RS00455:84218-85633	1:BMWSH_RS24825:4924851-4926266	2:BSU_00740:82864-84276	3:MUY_RS00445:87527-88960
0:BMD_RS00460:85636-86217	1:BMWSH_RS24820:4924267-4924848	2:BSU_00750:84290-84874	3:MUY_RS00450:88957-89541
0:BMD_RS00465:86222-87085	1:BMWSH_RS24815:4923399-4924262
0:BMD_RS00470:87107-87466	1:BMWSH_RS24810:4923018-4923377	2:BSU_00780:86587-86949	3:MUY_RS00465:91261-91623
0:BMD_RS00475:87467-88012	1:BMWSH_RS24805:4922472-4923017
0:BMD_RS00480:88285-89769	1:BMWSH_RS24800:4920715-4922199	2:BSU_00820:88727-90226	3:MUY_RS00480:93384-94883
0:BMD_RS00485:90054-91607	1:BMWSH_RS24795:4918876-4920428
0:BMD_RS00490:91827-94766	1:BMWSH_RS24790:4915717-4918656
0:BMD_RS00495:94828-94943	1:BMWSH_RS24785:4915541-4915656
0:BMD_RS00500:95179-95640	1:BMWSH_RS24780:4914844-4915305	2:BSU_00830:101449-101913	3:MUY_RS00560:106197-106661
0:BMD_RS00505:95682-96224	1:BMWSH_RS24775:4914260-4914802	2:BSU_00840:101927-102484	3:MUY_RS00565:106676-107230
0:BMD_RS00510:96228-97301	1:BMWSH_RS24770:4913183-4914256	2:BSU_00850:102484-103575	3:MUY_RS00570:107230-108321
0:BMD_RS00515:97322-99763	1:BMWSH_RS24765:4910721-4913162	2:BSU_00860:103572-106004	3:MUY_RS00575:108318-110750
0:BMD_RS00520:99887-101263	1:BMWSH_RS24760:4909221-4910597	2:BSU_00870:106096-107472	3:MUY_RS00580:110830-112209
0:BMD_RS00525:101267-102346	1:BMWSH_RS24755:4908138-4909217	2:BSU_00880:107476-108558	3:MUY_RS00585:112213-113289
0:BMD_RS00530:102494-103591	1:BMWSH_RS24750:4906893-4907990	2:BSU_00890:108674-109774	3:MUY_RS00590:113421-114509
0:BMD_RS00535:103617-104318	1:BMWSH_RS24745:4906166-4906867
0:BMD_RS00540:104315-104794	1:BMWSH_RS24740:4905690-4906169	2:BSU_00910:110480-110956	3:MUY_RS00600:115214-115690
0:BMD_RS00545:104900-106357	1:BMWSH_RS24735:4904127-4905584	2:BSU_00920:111047-112498	3:MUY_RS00605:115772-117229
0:BMD_RS00550:106693-107349	1:BMWSH_RS24730:4903135-4903791	2:BSU_00930:112800-113453	3:MUY_RS00610:117531-118181
0:BMD_RS00555:107339-108736	1:BMWSH_RS24725:4901748-4903145	2:BSU_00940:113450-114850	3:MUY_RS00615:118178-119581
0:BMD_RS00560:108744-109169	1:BMWSH_RS24720:4901315-4901740	2:BSU_00950:114854-115285	3:MUY_RS00620:119584-120000
0:BMD_RS00565:109159-109902	1:BMWSH_RS24715:4900582-4901325	2:BSU_00960:115269-116018	3:MUY_RS00625:119997-120746
0:BMD_RS00570:109905-110414	1:BMWSH_RS24710:4900070-4900579	2:BSU_00970:116025-116537	3:MUY_RS00630:120752-121264
0:BMD_RS00575:110483-111133	1:BMWSH_RS24705:4899351-4900001	2:BSU_00980:116600-117256	3:MUY_RS00635:121328-121999
0:BMD_RS00580:111215-111364	1:BMWSH_RS24700:4899120-4899269	2:BSU_00990:117349-117498	3:MUY_RS21870:122082-122231
0:BMD_RS00585:111418-111597	1:BMWSH_RS26400:4898886-4899066	2:BSU_01000:117532-117711	3:MUY_RS00640:122267-122446
0:BMD_RS00590:111793-112326	1:BMWSH_RS24695:4898157-4898690	2:BSU_01010:117890-118423	3:MUY_RS00645:122624-123157
0:BMD_RS00595:112450-112917	1:BMWSH_RS24690:4897566-4898033	2:BSU_01020:118591-119016	3:MUY_RS00650:123276-123752
0:BMD_RS00600:113028-113723	1:BMWSH_RS24685:4896760-4897455
0:BMD_RS00605:113973-114473	1:BMWSH_RS24680:4896010-4896510	2:BSU_01040:120061-120561	3:MUY_RS00660:124814-125314
0:BMD_RS00610:114518-114880	1:BMWSH_RS24675:4895603-4895965	2:BSU_01050:120607-120978	3:MUY_RS00665:125359-125730
0:BMD_RS00615:114993-115595	1:BMWSH_RS24670:4894887-4895489	2:BSU_01060:121068-121673	3:MUY_RS00670:125870-126475
0:BMD_RS00620:115841-119404	1:BMWSH_RS24665:4891078-4894641	2:BSU_01070:121919-125500	3:MUY_RS00675:126726-130307
0:BMD_RS00625:119467-123060	1:BMWSH_RS24660:4887422-4891015	2:BSU_01080:125562-129161	3:MUY_RS00680:130367-133966
0:BMD_RS00630:123192-123440	1:BMWSH_RS24655:4887042-4887290	2:BSU_01090:129340-129588	3:MUY_RS00685:134086-134334
0:BMD_RS00635:123540-123962	1:BMWSH_RS24650:4886520-4886942	2:BSU_01100:129702-130118	3:MUY_RS00690:134439-134855
0:BMD_RS00640:124013-124483	1:BMWSH_RS24645:4885999-4886469	2:BSU_01110:130160-130630	3:MUY_RS00695:135021-135491
0:BMD_RS00645:124541-126619	1:BMWSH_RS24640:4883863-4885941	2:BSU_01120:130684-132762	3:MUY_RS00700:135541-137619
0:BMD_RS00650:126736-127926	1:BMWSH_RS24635:4882556-4883746	2:BSU_01130:132882-134072	3:MUY_RS00705:137739-138929
0:BMD_RS00655:128243-128551	1:BMWSH_RS24630:4881932-4882240	2:BSU_01150:135364-135672	3:MUY_RS00710:139215-139559
0:BMD_RS00660:128593-129222	1:BMWSH_RS24625:4881261-4881890	2:BSU_01160:135712-136341	3:MUY_RS00715:139598-140227
0:BMD_RS00665:129251-129874	1:BMWSH_RS24620:4880609-4881232	2:BSU_01170:136369-136992	3:MUY_RS00720:140255-140878
0:BMD_RS00670:129874-130161	1:BMWSH_RS24615:4880322-4880609
0:BMD_RS00675:130189-131019	1:BMWSH_RS24610:4879464-4880294	2:BSU_01190:137311-138144	3:MUY_RS00730:141197-142030
0:BMD_RS00680:131077-131355	1:BMWSH_RS24605:4879128-4879406
0:BMD_RS00685:131375-131716	1:BMWSH_RS24600:4878767-4879108	2:BSU_01210:138497-138838	3:MUY_RS00740:142384-142728
0:BMD_RS00690:131720-132376	1:BMWSH_RS24595:4878107-4878763	2:BSU_01220:138842-139498	3:MUY_RS00745:142732-143388
0:BMD_RS00695:132379-132813	1:BMWSH_RS24590:4877670-4878104	2:BSU_01230:139500-139934	3:MUY_RS00750:143390-143824
0:BMD_RS00700:132803-133003	1:BMWSH_RS24585:4877480-4877680	2:BSU_01240:139924-140124	3:MUY_RS00755:143814-144014
0:BMD_RS00705:133029-133292	1:BMWSH_RS24580:4877191-4877454	2:BSU_01250:140147-140410	3:MUY_RS00760:144039-144302
0:BMD_RS00710:133344-133712	1:BMWSH_RS24575:4876771-4877139	2:BSU_01260:140451-140819	3:MUY_RS00765:144343-144711
0:BMD_RS00715:133762-134073	1:BMWSH_RS24570:4876410-4876721	2:BSU_01270:140857-141168	3:MUY_RS00770:144747-145058
0:BMD_RS00720:134105-134644	1:BMWSH_RS24565:4875839-4876378	2:BSU_01280:141195-141734	3:MUY_RS00775:145084-145623
0:BMD_RS00725:134678-134863	1:BMWSH_RS24560:4875620-4875805	2:BSU_01290:141757-141942	3:MUY_RS21875:145646-145831
0:BMD_RS00730:134894-135292	1:BMWSH_RS24555:4875191-4875589	2:BSU_01300:141974-142372	3:MUY_RS00780:145863-146261
0:BMD_RS00735:135323-135862	1:BMWSH_RS24550:4874621-4875160	2:BSU_01310:142402-142941	3:MUY_RS00785:146291-146827
0:BMD_RS00740:135895-136257	1:BMWSH_RS24545:4874227-4874588	2:BSU_01320:142974-143336	3:MUY_RS00790:146859-147221
0:BMD_RS00745:136278-136778	1:BMWSH_RS24540:4873706-4874206	2:BSU_01330:143361-143861	3:MUY_RS00795:147246-147746
0:BMD_RS00750:136793-136975	1:BMWSH_RS24535:4873509-4873691	2:BSU_01340:143875-144054	3:MUY_RS00800:147760-147939
0:BMD_RS00755:137009-137449	1:BMWSH_RS24530:4873035-4873475	2:BSU_01350:144085-144525	3:MUY_RS00805:147970-148410
0:BMD_RS00760:137449-138741	1:BMWSH_RS24525:4871743-4873035
0:BMD_RS00765:138808-139461	1:BMWSH_RS24520:4871023-4871676	2:BSU_01370:145877-146530	3:MUY_RS00815:149761-150414
0:BMD_RS00770:139458-140204	1:BMWSH_RS24515:4870280-4871026	2:BSU_01380:146527-147273	3:MUY_RS00820:150411-151157
0:BMD_RS00775:140440-140658	1:BMWSH_RS24510:4869826-4870044	2:BSU_01390:147585-147803	3:MUY_RS00830:151475-151693
0:BMD_RS00780:140696-140809	1:BMWSH_RS24505:4869675-4869788	2:BSU_01400:147837-147950	3:MUY_RS00835:151727-151840
0:BMD_RS00785:140834-141199	1:BMWSH_RS24500:4869285-4869650
0:BMD_RS00790:141223-141612	1:BMWSH_RS24495:4868872-4869261	2:BSU_01420:148359-148754	3:MUY_RS00845:152249-152644
0:BMD_RS00795:141793-142737	1:BMWSH_RS24490:4867747-4868691	2:BSU_01430:148931-149875	3:MUY_RS00850:152819-153763
0:BMD_RS00800:142782-143144	1:BMWSH_RS24485:4867340-4867702	2:BSU_01440:149953-150315	3:MUY_RS00855:153841-154203
0:BMD_RS00805:143283-144122	1:BMWSH_RS24480:4866362-4867201	2:BSU_01450:150443-151288	3:MUY_RS00860:154345-155190
0:BMD_RS00810:144098-144967	1:BMWSH_RS24475:4865517-4866386	2:BSU_01460:151303-152133	3:MUY_RS00865:155166-156035
0:BMD_RS00815:144964-145761	1:BMWSH_RS24470:4864723-4865520	2:BSU_01470:152130-152927
0:BMD_RS00820:145780-146520	1:BMWSH_RS24465:4863964-4864704	2:BSU_01480:152937-153680	3:MUY_RS00875:156840-157583
0:BMD_RS00825:146677-147114	1:BMWSH_RS24460:4863370-4863807	2:BSU_01490:153842-154279	3:MUY_RS00880:157744-158181
0:BMD_RS00830:147137-147529	1:BMWSH_RS24455:4862955-4863347	2:BSU_01500:154300-154692	3:MUY_RS00885:158202-158594
0:BMD_RS00835:147641-148063	1:BMWSH_RS24380:4846641-4847063
0:BMD_RS00840:148134-148841	1:BMWSH_RS24375:4845863-4846570	2:BSU_01530:156612-157325	3:MUY_RS00900:159751-160464
0:BMD_RS00845:148932-150005	1:BMWSH_RS24370:4844699-4845772	2:BSU_01540:157421-158479	3:MUY_RS00905:160550-161611
0:BMD_RS00850:150044-150952	1:BMWSH_RS24365:4843752-4844660
0:BMD_RS00855:151140-151769	1:BMWSH_RS24360:4842935-4843564	2:BSU_01550:158515-159072	3:MUY_RS00910:161665-162246
0:BMD_RS00860:151909-152535	1:BMWSH_RS24355:4842169-4842795
0:BMD_RS00865:152580-153344	1:BMWSH_RS24350:4841360-4842124	2:BSU_01570:159779-160543	3:MUY_RS00920:162969-163733
0:BMD_RS00870:153481-153681	1:BMWSH_RS24345:4841024-4841224
0:BMD_RS00875:153939-155491	1:BMWSH_RS24340:4839214-4840766
0:BMD_RS00880:155711-158649	1:BMWSH_RS24335:4836053-4838994
0:BMD_RS00885:158696-158811	1:BMWSH_RS24330:4835831-4835946
0:BMD_RS00890:158916-158991	1:BMWSH_RS24315:4835570-4835645
0:BMD_RS00895:158996-159071	1:BMWSH_RS24310:4835490-4835565
0:BMD_RS00900:159080-159163	1:BMWSH_RS24305:4835398-4835481
0:BMD_RS00905:159171-159245	1:BMWSH_RS24300:4835316-4835390
0:BMD_RS00910:159250-159322	1:BMWSH_RS24295:4835239-4835311
0:BMD_RS00915:159332-159406	1:BMWSH_RS24290:4835155-4835229
0:BMD_RS00920:159429-159504	1:BMWSH_RS24285:4835057-4835132
0:BMD_RS00925:159668-160567	1:BMWSH_RS24280:4833994-4834893
0:BMD_RS25715:160650-160811	1:BMWSH_RS26390:4833750-4833911
0:BMD_RS00930:160976-161539	1:BMWSH_RS24275:4833023-4833577
0:BMD_RS00935:161554-162159	1:BMWSH_RS24270:4832403-4833008
0:BMD_RS00940:162352-163173	1:BMWSH_RS24265:4831389-4832210
0:BMD_RS00945:163166-164728	1:BMWSH_RS24260:4829846-4831396
0:BMD_RS00950:164757-166103	1:BMWSH_RS24255:4828471-4829817	2:BSU_01770:198497-199843	3:MUY_RS01060:187662-189008
0:BMD_RS00955:166534-168336	1:BMWSH_RS24250:4826238-4828040	2:BSU_01780:200277-202079	3:MUY_RS01065:189450-191252
0:BMD_RS25720:168508-169092	1:BMWSH_RS26385:4825514-4826098
0:BMD_RS00960:169230-169946	1:BMWSH_RS24245:4824660-4825376	2:BSU_06840:752412-753131	3:MUY_RS04015:796294-797013
0:BMD_RS00965:170090-171424	1:BMWSH_RS24240:4823394-4824517
0:BMD_RS00970:171585-173477	1:BMWSH_RS24235:4821341-4823233
0:BMD_RS00975:173538-175628	1:BMWSH_RS24230:4819190-4821280
0:BMD_RS00980:175634-176776	1:BMWSH_RS24225:4818042-4819184
0:BMD_RS00985:176866-177351	1:BMWSH_RS24220:4817467-4817952
0:BMD_RS00990:177389-177922	1:BMWSH_RS24215:4816893-4817429
0:BMD_RS00995:178203-178598	1:BMWSH_RS24210:4816216-4816611
0:BMD_RS01000:178794-180863	1:BMWSH_RS24205:4813951-4816020
0:BMD_RS01005:181059-181601	1:BMWSH_RS24200:4813213-4813755
0:BMD_RS01010:181622-182731	1:BMWSH_RS24195:4812083-4813192
0:BMD_RS01015:182721-183521	1:BMWSH_RS24190:4811293-4812093
0:BMD_RS01020:183523-184329	1:BMWSH_RS24185:4810485-4811291
0:BMD_RS01025:184326-185399	1:BMWSH_RS24180:4809415-4810488
0:BMD_RS01030:185618-186730	1:BMWSH_RS24175:4808084-4809196
0:BMD_RS01035:186876-187553	1:BMWSH_RS24170:4807261-4807938
0:BMD_RS01040:187546-188781	1:BMWSH_RS24165:4806032-4807268
0:BMD_RS01045:188798-189685	1:BMWSH_RS24160:4805128-4806015
0:BMD_RS01050:189669-190706	1:BMWSH_RS24155:4804212-4805144
0:BMD_RS01060:191088-192170	1:BMWSH_RS24145:4802312-4803394	2:BSU_04560:508248-509312	3:MUY_RS02685:546623-547708
0:BMD_RS01065:192267-193649	1:BMWSH_RS24140:4800833-4802215
0:BMD_RS01070:193846-195357	1:BMWSH_RS24135:4799125-4800636	2:BSU_04580:511157-512641	3:MUY_RS02700:550343-551806
0:BMD_RS01075:195452-196423	1:BMWSH_RS24130:4798058-4799029
0:BMD_RS01080:196432-197034	1:BMWSH_RS24125:4797447-4798049
0:BMD_RS01085:197099-197464	1:BMWSH_RS24120:4797017-4797382
0:BMD_RS01090:197523-198581	1:BMWSH_RS24115:4795900-4796958	2:BSU_04630:516241-517257	3:MUY_RS02720:554761-555768
0:BMD_RS01095:198695-199885	1:BMWSH_RS24110:4794596-4795786
0:BMD_RS01100:200086-200367	1:BMWSH_RS24105:4794114-4794395	2:BSU_04650:518657-518938	3:MUY_RS02730:557274-557555
0:BMD_RS01105:200372-200722	1:BMWSH_RS24100:4793759-4794109	2:BSU_04660:518943-519293
0:BMD_RS01110:200882-201718	1:BMWSH_RS24095:4792765-4793601	2:BSU_04670:519408-520232	3:MUY_RS02740:558028-558855
0:BMD_RS01115:201721-202077	1:BMWSH_RS24090:4792406-4792762	2:BSU_04680:520237-520602	3:MUY_RS02745:558859-559224
0:BMD_RS01120:202081-202482	1:BMWSH_RS24085:4792001-4792402	2:BSU_04690:520606-521007	3:MUY_RS02750:559227-559628
0:BMD_RS01125:202496-203506	1:BMWSH_RS24080:4790977-4791987	2:BSU_04700:521019-522026	3:MUY_RS02755:559639-560646
0:BMD_RS01130:203566-203898	1:BMWSH_RS24075:4790585-4790917
0:BMD_RS01135:203895-204380	1:BMWSH_RS24070:4790103-4790588	2:BSU_04720:522414-522896	3:MUY_RS02765:561031-561516
0:BMD_RS01140:204346-205140	1:BMWSH_RS24065:4789343-4790137	2:BSU_04730:522862-523650	3:MUY_RS02770:561482-562273
0:BMD_RS01145:205140-205745	1:BMWSH_RS24060:4788738-4789343
0:BMD_RS01150:205830-208004	1:BMWSH_RS24055:4786479-4788653
0:BMD_RS26370:208062-208178	1:BMWSH_RS26495:4786305-4786421	2:BSU_04785:527912-528025
0:BMD_RS01155:208288-208737	1:BMWSH_RS24050:4785746-4786195	2:BSU_04790:528129-528581	3:MUY_RS02795:569582-570043
0:BMD_RS01160:208872-208946	1:BMWSH_RS24045:4785537-4785611	2:BSU_tRNA_45:528704-528778
0:BMD_RS01165:208950-209040	1:BMWSH_RS24040:4785443-4785533	2:BSU_tRNA_46:528783-528873	3:MUY_RS02805:570237-570327
0:BMD_RS01170:209050-209124	1:BMWSH_RS24035:4785359-4785433	2:BSU_tRNA_47:528903-528974	3:MUY_RS02810:570356-570427
0:BMD_RS01175:209149-209224	1:BMWSH_RS24030:4785259-4785334
0:BMD_RS01180:209253-209328	1:BMWSH_RS24025:4785155-4785230
0:BMD_RS01185:209340-209414	1:BMWSH_RS24020:4785069-4785143	2:BSU_tRNA_48:528986-529060	3:MUY_RS02815:570440-570514
0:BMD_RS01190:209419-209491	1:BMWSH_RS24015:4784992-4785064	2:BSU_tRNA_49:529087-529162	3:MUY_RS02820:570523-570598
0:BMD_RS01195:209504-209586	1:BMWSH_RS24010:4784897-4784979	2:BSU_tRNA_50:529174-529255	3:MUY_RS02825:570611-570693
0:BMD_RS01200:209609-209694	1:BMWSH_RS24005:4784789-4784874	2:BSU_tRNA_51:529336-529422	3:MUY_RS02830:570714-570797
0:BMD_RS01205:209785-209861	1:BMWSH_RS24000:4784622-4784698
0:BMD_RS01210:209866-209939	1:BMWSH_RS23995:4784544-4784617
0:BMD_RS01215:210024-211576	1:BMWSH_RS23990:4782907-4784459
0:BMD_RS01220:211796-214735	1:BMWSH_RS23985:4779747-4782687
0:BMD_RS01225:214802-214917	1:BMWSH_RS23980:4779570-4779685
0:BMD_RS01230:214942-215018	1:BMWSH_RS23975:4779469-4779545
0:BMD_RS01235:215023-215098	1:BMWSH_RS23970:4779389-4779464
0:BMD_RS01240:215319-215789	1:BMWSH_RS23965:4778698-4779168
0:BMD_RS01245:215786-216484	1:BMWSH_RS23960:4778003-4778701	2:BSU_05920:642111-642800	3:MUY_RS03035:614989-615678
0:BMD_RS01250:216499-216948	1:BMWSH_RS23955:4777539-4777988	2:BSU_05930:642810-643265	3:MUY_RS03040:615691-616149
0:BMD_RS01255:216945-217961	1:BMWSH_RS23950:4776526-4777542	2:BSU_05940:643258-644298	3:MUY_RS03045:616139-617164
0:BMD_RS01260:218217-220151	1:BMWSH_RS23945:4774336-4776270	2:BSU_05950:644528-646456	3:MUY_RS03050:617404-619329
0:BMD_RS01265:220610-221248	1:BMWSH_RS23940:4773239-4773877	2:BSU_05970:647091-647738	3:MUY_RS03060:619986-620633
0:BMD_RS01270:221302-221487	1:BMWSH_RS23935:4773000-4773185	2:BSU_05980:647760-647933	3:MUY_RS03065:620676-620855
0:BMD_RS01275:221503-222258	1:BMWSH_RS23930:4772229-4772984	2:BSU_05990:647940-648704	3:MUY_RS03070:620871-621638
0:BMD_RS01280:222284-222511	1:BMWSH_RS23925:4771975-4772202
0:BMD_RS01285:222508-223236	1:BMWSH_RS23920:4771250-4771978	2:BSU_06010:648930-649664	3:MUY_RS03080:621875-622609
0:BMD_RS01290:223536-223820	1:BMWSH_RS23915:4770666-4770950	2:BSU_06020:649903-650187	3:MUY_RS03085:622835-623119
0:BMD_RS01295:223888-225519	1:BMWSH_RS23910:4768967-4770598	2:BSU_06030:650234-651868	3:MUY_RS03090:623164-624798
0:BMD_RS01300:225678-226628	1:BMWSH_RS23905:4767858-4768808	2:BSU_06330:688184-689146	3:MUY_RS03680:724647-725609
0:BMD_RS01305:226640-227830	1:BMWSH_RS23900:4766657-4767847
0:BMD_RS01310:227827-230019	1:BMWSH_RS23895:4764468-4766660
0:BMD_RS01315:230284-231813	1:BMWSH_RS23890:4762675-4764204	2:BSU_06360:692740-694281	3:MUY_RS03695:729239-730780
0:BMD_RS01320:232146-233471	1:BMWSH_RS23885:4761017-4762342	2:BSU_06370:694662-695984	3:MUY_RS03705:731404-732726
0:BMD_RS01325:233848-235400	1:BMWSH_RS23880:4759088-4760642
0:BMD_RS01335:238621-238736	1:BMWSH_RS23760:4735082-4735197
0:BMD_RS01340:238903-239103	1:BMWSH_RS23755:4734715-4734915	2:BSU_06410:698092-698289	3:MUY_RS03725:734739-734936
0:BMD_RS01345:239419-239907	1:BMWSH_RS23750:4733912-4734400	2:BSU_06420:698612-699100	3:MUY_RS03730:735254-735742
0:BMD_RS01350:239900-241045	1:BMWSH_RS23745:4732774-4733919
0:BMD_RS01355:241042-242334	1:BMWSH_RS23740:4731485-4732777	2:BSU_06440:700232-701527	3:MUY_RS03740:736874-738169
0:BMD_RS01360:242409-243116	1:BMWSH_RS23735:4730703-4731410
0:BMD_RS01365:243124-243375	1:BMWSH_RS23730:4730444-4730695	2:BSU_06460:702319-702573	3:MUY_RS03750:738962-739216
0:BMD_RS01370:243372-244058	1:BMWSH_RS23725:4729761-4730447	2:BSU_06470:702570-703253	3:MUY_RS03755:739213-739896
0:BMD_RS01375:244042-246273	1:BMWSH_RS23720:4727546-4729777	2:BSU_06480:703237-705465	3:MUY_RS03760:739880-742108
0:BMD_RS01380:246249-247664	1:BMWSH_RS23715:4726155-4727570	2:BSU_06490:705441-706871	3:MUY_RS03765:742084-743514
0:BMD_RS01385:247691-248728	1:BMWSH_RS23710:4725091-4726128	2:BSU_06500:706973-708013	3:MUY_RS03770:743638-744678
0:BMD_RS01390:248725-249303	1:BMWSH_RS23705:4724516-4725094	2:BSU_06510:708010-708597	3:MUY_RS03775:744675-745262
0:BMD_RS01395:249407-250945	1:BMWSH_RS23700:4722874-4724412	2:BSU_06520:708594-710132	3:MUY_RS03780:745259-746797
0:BMD_RS01400:250959-252233	1:BMWSH_RS23695:4721586-4722860	2:BSU_06530:710148-711416	3:MUY_RS03785:746811-748079
0:BMD_RS01405:252264-252521	1:BMWSH_RS23690:4721298-4721555
0:BMD_RS01410:252624-254372	1:BMWSH_RS23685:4719447-4721195	2:BSU_06560:713664-715406	3:MUY_RS03820:752165-753904
0:BMD_RS01415:254520-254825	1:BMWSH_RS23680:4718994-4719299	2:BSU_06580:716431-716745	3:MUY_RS03830:754922-755233
0:BMD_RS01420:254863-256245	1:BMWSH_RS23675:4717573-4718955
0:BMD_RS01425:256759-257457	1:BMWSH_RS23670:4716362-4717060	2:BSU_06600:718622-719308	3:MUY_RS03835:755384-756070
0:BMD_RS01430:257486-259735	1:BMWSH_RS23665:4714084-4716333	2:BSU_06610:719370-721589	3:MUY_RS03840:756130-758349
0:BMD_RS01435:259756-261762	1:BMWSH_RS23660:4712057-4714063	2:BSU_06620:721613-723619	3:MUY_RS03845:758383-760386
0:BMD_RS01440:261776-262969	1:BMWSH_RS23655:4710850-4712043	2:BSU_06630:723635-724825	3:MUY_RS03850:760402-761592
0:BMD_RS01445:263024-263509	1:BMWSH_RS23650:4710310-4710795
0:BMD_RS01450:263875-264165	1:BMWSH_RS23645:4709654-4709944	2:BSU_06670:728732-729022	3:MUY_RS03910:773440-773730
0:BMD_RS01455:264182-265639	1:BMWSH_RS23640:4708180-4709637	2:BSU_06680:729038-730495	3:MUY_RS03915:773752-775209
0:BMD_RS01460:265654-267084	1:BMWSH_RS23635:4706735-4708165	2:BSU_06690:730509-731939	3:MUY_RS03920:775223-776653
0:BMD_RS01465:267319-268251	1:BMWSH_RS23630:4705568-4706500
0:BMD_RS01470:268347-269720	1:BMWSH_RS23625:4704099-4705472	2:BSU_06730:737603-738982	3:MUY_RS03970:785961-787343
0:BMD_RS01485:273029-273844	1:BMWSH_RS23615:4703005-4703820
0:BMD_RS01490:274040-276780	1:BMWSH_RS23610:4700071-4702809
0:BMD_RS01495:276794-277024	1:BMWSH_RS23605:4699827-4700057
0:BMD_RS01500:277197-278180	1:BMWSH_RS23600:4698669-4699655
0:BMD_RS01505:278204-280009	1:BMWSH_RS23595:4696840-4698645
0:BMD_RS01510:280037-280783	1:BMWSH_RS23590:4696066-4696812
0:BMD_RS01515:281117-282181	1:BMWSH_RS23585:4694668-4695732
0:BMD_RS01520:282434-283447	1:BMWSH_RS23580:4693402-4694415
0:BMD_RS01525:283511-284332	1:BMWSH_RS23575:4692517-4693338
0:BMD_RS01530:284400-285620	1:BMWSH_RS23570:4691229-4692449
0:BMD_RS01535:285661-286314	1:BMWSH_RS23565:4690676-4691188
0:BMD_RS01540:286529-287050	1:BMWSH_RS23560:4689942-4690463
0:BMD_RS01545:287517-288245	1:BMWSH_RS23555:4688746-4689473
0:BMD_RS01550:288267-289082	1:BMWSH_RS23550:4687909-4688724
0:BMD_RS01555:289157-289795	1:BMWSH_RS23545:4687196-4687834
0:BMD_RS01560:289810-290460	1:BMWSH_RS23540:4686531-4687181
0:BMD_RS01565:290684-292039	1:BMWSH_RS23535:4684934-4686307
0:BMD_RS01570:292168-293445	1:BMWSH_RS23530:4683549-4684825
0:BMD_RS01575:293484-294023	1:BMWSH_RS23525:4682975-4683511
0:BMD_RS01580:294157-294732	1:BMWSH_RS23520:4682267-4682839
0:BMD_RS01585:294805-296151	1:BMWSH_RS23515:4680848-4682194
0:BMD_RS01590:296155-296847	1:BMWSH_RS23510:4680151-4680844
0:BMD_RS01595:296929-298683	1:BMWSH_RS23505:4678316-4680070
0:BMD_RS01600:298680-299405	1:BMWSH_RS23500:4677594-4678319
0:BMD_RS01605:299576-300790	1:BMWSH_RS23495:4676209-4677423
0:BMD_RS01610:300826-301509	1:BMWSH_RS23490:4675490-4676173
0:BMD_RS01615:301511-302443	1:BMWSH_RS23485:4674556-4675488
0:BMD_RS01620:302589-303182	1:BMWSH_RS23480:4673816-4674409
0:BMD_RS01625:303335-303754	1:BMWSH_RS23475:4673244-4673663
0:BMD_RS01630:304176-304973	1:BMWSH_RS23470:4672025-4672822
0:BMD_RS01635:305203-306366	1:BMWSH_RS23465:4670632-4671795
0:BMD_RS01640:306436-306858	1:BMWSH_RS23460:4670143-4670565
0:BMD_RS01645:307164-307688	1:BMWSH_RS23455:4669313-4669837
0:BMD_RS01650:307649-307975	1:BMWSH_RS26375:4669025-4669352
0:BMD_RS01655:308322-308810	1:BMWSH_RS23450:4668190-4668678
0:BMD_RS01660:308836-309588	1:BMWSH_RS23445:4667415-4668212
0:BMD_RS01665:309846-311300	1:BMWSH_RS23440:4665705-4667159
0:BMD_RS01670:311333-312388	1:BMWSH_RS23435:4664656-4665672
0:BMD_RS01675:312532-313698	1:BMWSH_RS23430:4663308-4664474	3:MUY_RS01600:296094-297269
0:BMD_RS01680:313753-314208	1:BMWSH_RS23425:4662798-4663253
0:BMD_RS01685:314360-315325	1:BMWSH_RS23420:4661681-4662646
0:BMD_RS01690:315480-317066	1:BMWSH_RS23415:4659940-4661526
0:BMD_RS01695:317059-317784	1:BMWSH_RS23410:4659222-4659947
0:BMD_RS01700:317925-318584	1:BMWSH_RS23405:4658421-4659080
0:BMD_RS01705:318571-319323	1:BMWSH_RS23400:4657682-4658434
0:BMD_RS01710:319401-320711	1:BMWSH_RS23395:4656294-4657604
0:BMD_RS01715:321077-322282	1:BMWSH_RS23390:4654724-4655929
0:BMD_RS01720:322533-322850	1:BMWSH_RS23385:4654154-4654471
0:BMD_RS01725:322960-323559	1:BMWSH_RS23380:4653445-4654044
0:BMD_RS01730:323621-324013	1:BMWSH_RS23375:4652991-4653383
0:BMD_RS01735:324385-324678	1:BMWSH_RS23370:4652321-4652614	2:BSU_31910:3276141-3276434	3:MUY_RS17100:3318044-3318340
0:BMD_RS01740:324772-325011	1:BMWSH_RS23365:4651988-4652227	2:BSU_31900:3275832-3276071	3:MUY_RS17095:3317724-3317963
0:BMD_RS01745:325026-326330	1:BMWSH_RS23360:4650669-4651973
0:BMD_RS01750:326343-330821	1:BMWSH_RS23355:4646178-4650656
0:BMD_RS01755:330818-334000	1:BMWSH_RS23350:4643008-4646181
0:BMD_RS01760:333978-334475	1:BMWSH_RS23345:4642533-4643030
0:BMD_RS01765:334526-335002	1:BMWSH_RS23340:4642005-4642481
0:BMD_RS01770:335291-336445	1:BMWSH_RS23335:4640563-4641717
0:BMD_RS01775:336552-338189	1:BMWSH_RS23330:4638821-4640458
0:BMD_RS01780:338239-338754	1:BMWSH_RS23325:4638256-4638771
0:BMD_RS01785:339123-340460	1:BMWSH_RS23320:4636571-4637908
0:BMD_RS01790:340624-341520	1:BMWSH_RS23315:4635511-4636407
0:BMD_RS01800:343532-344464	1:BMWSH_RS23305:4632563-4633495
0:BMD_RS01805:344564-345649	1:BMWSH_RS23300:4631378-4632463	2:BSU_07630:836653-837744
0:BMD_RS25725:345698-345829	1:BMWSH_RS26370:4631198-4631329	2:BSU_07660:838783-838920	3:MUY_RS21895:832340-832471
0:BMD_RS01815:346003-346452	1:BMWSH_RS23290:4630576-4631025
0:BMD_RS01820:346669-347850	1:BMWSH_RS23285:4629179-4630360
0:BMD_RS01825:347923-349212	1:BMWSH_RS23280:4627817-4629106
0:BMD_RS01830:349356-349868	1:BMWSH_RS23275:4627161-4627673
0:BMD_RS01835:350228-350974	1:BMWSH_RS23270:4626056-4626802
0:BMD_RS01840:351213-352949	1:BMWSH_RS23265:4624081-4625817
0:BMD_RS01845:353317-353544	1:BMWSH_RS23260:4623486-4623713
0:BMD_RS01850:353721-354194	1:BMWSH_RS23255:4622836-4623309	2:BSU_07880:862004-862474	3:MUY_RS04330:871005-871475
0:BMD_RS01855:354234-354572	1:BMWSH_RS23250:4622458-4622796	2:BSU_07890:862492-862812	3:MUY_RS04335:871497-871847
0:BMD_RS01860:354587-355426	1:BMWSH_RS23245:4621604-4622443
0:BMD_RS01865:355656-357575	1:BMWSH_RS23240:4619456-4621374
0:BMD_RS01870:357800-357949	1:BMWSH_RS23235:4619081-4619230
0:BMD_RS01875:358158-358475	1:BMWSH_RS23230:4618555-4618872
0:BMD_RS01880:358491-359414	1:BMWSH_RS23225:4617613-4618539
0:BMD_RS01885:359430-360614	1:BMWSH_RS23220:4616414-4617598
0:BMD_RS01890:360990-361478	1:BMWSH_RS23210:4615263-4615751
0:BMD_RS01895:361668-362051	1:BMWSH_RS23205:4614673-4615056
0:BMD_RS01900:362197-362613	1:BMWSH_RS23200:4614237-4614653
0:BMD_RS01905:362814-363869	1:BMWSH_RS23195:4612981-4614036	2:BSU_07920:865205-866260	3:MUY_RS04355:874619-875674
0:BMD_RS01910:364048-364848	1:BMWSH_RS23190:4612039-4612839	2:BSU_07930:866331-867125	3:MUY_RS04360:875741-876532
0:BMD_RS01915:364885-366003	1:BMWSH_RS23185:4610884-4612002	2:BSU_07955:868007-869128	3:MUY_RS04365:876561-877682
0:BMD_RS01920:366207-366392	1:BMWSH_RS23180:4610494-4610679	2:BSU_07970:869273-869458	3:MUY_RS04370:877826-878011
0:BMD_RS01925:366556-368097	1:BMWSH_RS23175:4608782-4610323
0:BMD_RS01930:368192-369001	1:BMWSH_RS23170:4607879-4608649
0:BMD_RS01935:369164-370549	1:BMWSH_RS23165:4606331-4607716	2:BSU_08020:873402-874802	3:MUY_RS04400:883005-884396
0:BMD_RS01945:372002-373354	1:BMWSH_RS23160:4604497-4605840
0:BMD_RS01950:373687-375828	1:BMWSH_RS25705:4602077-4604217
0:BMD_RS25730:376255-376371	1:BMWSH_RS26365:4601537-4601653
0:BMD_RS01955:376474-377034	1:BMWSH_RS23145:4600876-4601436	3:MUY_RS04605:926581-927111
0:BMD_RS01960:377290-378417	1:BMWSH_RS23140:4599493-4600620
0:BMD_RS01965:378479-379381	1:BMWSH_RS23135:4598530-4599432
0:BMD_RS01970:379479-380288	1:BMWSH_RS23130:4597623-4598432
0:BMD_RS01975:380570-381223	1:BMWSH_RS23125:4596835-4597488
0:BMD_RS01980:381306-381620	1:BMWSH_RS23120:4596438-4596752
0:BMD_RS01985:381705-381860	1:BMWSH_RS23115:4596198-4596353
0:BMD_RS01990:381996-382265	1:BMWSH_RS23110:4595793-4596062
0:BMD_RS01995:382329-383309	1:BMWSH_RS23105:4594749-4595729	2:BSU_08620:934457-935440	3:MUY_RS04655:934847-935830
0:BMD_RS02000:383549-384643	1:BMWSH_RS23100:4593421-4594515	2:BSU_08630:935656-936765	3:MUY_RS04660:936038-937123
0:BMD_RS02005:384677-384901	1:BMWSH_RS23095:4593162-4593386	2:BSU_08640:936773-936997	3:MUY_RS04665:937149-937373
0:BMD_RS02010:385018-385767	1:BMWSH_RS23090:4592296-4593045	2:BSU_08650:937079-937831	3:MUY_RS04670:937456-938208
0:BMD_RS02015:385865-386158	1:BMWSH_RS23085:4591905-4592198	2:BSU_08660:937900-938154
0:BMD_RS02020:386348-386608	1:BMWSH_RS23080:4591455-4591715
0:BMD_RS02025:386804-387340	1:BMWSH_RS23075:4590723-4591259	2:BSU_08680:938731-939261	3:MUY_RS04685:939018-939548
0:BMD_RS02030:387510-389261	1:BMWSH_RS23070:4588802-4590553	2:BSU_08690:939349-941091	3:MUY_RS04690:939624-941366
0:BMD_RS02035:389297-390385	1:BMWSH_RS23065:4587677-4588765
0:BMD_RS02040:390935-392233	1:BMWSH_RS23060:4586051-4587349	2:BSU_08710:942449-943738	3:MUY_RS04725:948296-949594
0:BMD_RS02045:392436-393449	1:BMWSH_RS23055:4584835-4585848
0:BMD_RS02050:393442-394233	1:BMWSH_RS23050:4584051-4584842
0:BMD_RS02055:394243-395028	1:BMWSH_RS23045:4583256-4584041
0:BMD_RS02060:395122-395514	1:BMWSH_RS23040:4582771-4583163
0:BMD_RS02065:395584-396054	1:BMWSH_RS23035:4582231-4582701	2:BSU_08720:943891-944364	3:MUY_RS04730:949758-950231
0:BMD_RS02070:396309-396743	1:BMWSH_RS23030:4581542-4581976	2:BSU_08730:944487-944924	3:MUY_RS04735:950444-950881
0:BMD_RS02075:396766-397125	1:BMWSH_RS23025:4581160-4581519	2:BSU_08740:944959-945312	3:MUY_RS04740:950930-951277
0:BMD_RS02080:397348-398214	1:BMWSH_RS23020:4580071-4580937
0:BMD_RS02085:398561-400113	1:BMWSH_RS23015:4578162-4579714	2:BSU_rRNA_22:946696-948250
0:BMD_RS02090:400333-403272	1:BMWSH_RS23010:4575000-4577942
0:BMD_RS02095:403379-403494	1:BMWSH_RS23005:4574776-4574891
0:BMD_RS02100:403504-403578	1:BMWSH_RS23000:4574692-4574766
0:BMD_RS02105:403582-403673	1:BMWSH_RS22995:4574597-4574688
0:BMD_RS02110:403695-403769	1:BMWSH_RS22990:4574501-4574575
0:BMD_RS02115:403793-403868	1:BMWSH_RS22985:4574402-4574477
0:BMD_RS02120:403880-403956	1:BMWSH_RS22980:4574307-4574383
0:BMD_RS02125:403960-404035	1:BMWSH_RS22975:4574228-4574303
0:BMD_RS02130:404051-404126	1:BMWSH_RS22970:4574137-4574212
0:BMD_RS02135:404152-404227	1:BMWSH_RS22965:4574036-4574111
0:BMD_RS02140:404238-404321	1:BMWSH_RS22960:4573942-4574025
0:BMD_RS02145:404327-404400	1:BMWSH_RS22955:4573863-4573936
0:BMD_RS02150:404431-404506	1:BMWSH_RS22950:4573757-4573832
0:BMD_RS02155:404535-404609	1:BMWSH_RS22945:4573654-4573728
0:BMD_RS02160:404615-404689	1:BMWSH_RS22940:4573574-4573648
0:BMD_RS02165:404722-404795	1:BMWSH_RS22935:4573463-4573536	3:MUY_RS04830:958911-958981
0:BMD_RS02170:404810-404898	1:BMWSH_RS22930:4573360-4573448	2:BSU_tRNA_43:952859-952947	3:MUY_RS04835:958992-959080
0:BMD_RS02175:404929-405010	1:BMWSH_RS22925:4573248-4573329	2:BSU_tRNA_44:953213-953294	3:MUY_RS04840:959095-959179
0:BMD_RS02180:405083-405156	1:BMWSH_RS22920:4573102-4573175
0:BMD_RS02185:405272-405937	1:BMWSH_RS22915:4572321-4572986
0:BMD_RS02190:406067-407203	1:BMWSH_RS22910:4571055-4572191	2:BSU_08910:967935-969095	3:MUY_RS04975:983431-984579
0:BMD_RS02195:407276-408163	1:BMWSH_RS22905:4570095-4570982
0:BMD_RS02200:408228-408701	1:BMWSH_RS22900:4569557-4570030	2:BSU_08930:970135-970617	3:MUY_RS04985:985592-986065
0:BMD_RS02205:409160-411055	1:BMWSH_RS22895:4567203-4569098	2:BSU_08970:973156-975051	3:MUY_RS05005:988614-990509
0:BMD_RS02210:411380-412558	1:BMWSH_RS22890:4565700-4566878	2:BSU_08980:975231-976409	3:MUY_RS05010:990684-991850
0:BMD_RS02215:412663-413694	1:BMWSH_RS22885:4564564-4565595
0:BMD_RS02220:413782-414735	1:BMWSH_RS22880:4563523-4564419
0:BMD_RS02225:414962-415450	1:BMWSH_RS22875:4562807-4563295
0:BMD_RS02230:415564-415752	1:BMWSH_RS22870:4562617-4562796
0:BMD_RS02235:415730-417499	1:BMWSH_RS22865:4560870-4562639	2:BSU_08790:955895-957667	3:MUY_RS04900:971366-973141
0:BMD_RS02240:417809-418099	1:BMWSH_RS22860:4560269-4560559
0:BMD_RS02245:418556-419380	1:BMWSH_RS22855:4558987-4559811
0:BMD_RS02250:419900-421159	1:BMWSH_RS22850:4557208-4558467	2:BSU_10220:1096560-1097849	3:MUY_RS05705:1131426-1132712
0:BMD_RS02255:421373-422404	1:BMWSH_RS22845:4555964-4556995
0:BMD_RS02260:422565-423170	1:BMWSH_RS22840:4555200-4555804
0:BMD_RS02265:423195-423986	1:BMWSH_RS22835:4554384-4555175
0:BMD_RS02270:424119-425432	1:BMWSH_RS22830:4552938-4554251
0:BMD_RS02275:425739-426299	1:BMWSH_RS22825:4552075-4552635
0:BMD_RS02280:426319-428544	1:BMWSH_RS22820:4549829-4552054
0:BMD_RS02285:428692-429687	1:BMWSH_RS22815:4548685-4549680	2:BSU_30200:3090482-3091489	3:MUY_RS04090:813075-814076	3:MUY_RS04095:814094-815290
0:BMD_RS02290:429930-430508	1:BMWSH_RS22810:4547861-4548439
0:BMD_RS02295:430529-431638	1:BMWSH_RS22805:4546725-4547840
0:BMD_RS02300:431635-432570	1:BMWSH_RS22800:4545793-4546728
0:BMD_RS02305:432567-433379	1:BMWSH_RS22795:4544984-4545796
0:BMD_RS02310:433393-434733	1:BMWSH_RS22790:4543630-4544970
0:BMD_RS02315:434820-435557	1:BMWSH_RS22785:4542806-4543543
0:BMD_RS02325:436061-436384	1:BMWSH_RS22780:4542035-4542358
0:BMD_RS02330:436478-437644	1:BMWSH_RS22775:4540775-4541941
0:BMD_RS02335:437705-438778	1:BMWSH_RS22770:4539641-4540714
0:BMD_RS02340:438811-439824	1:BMWSH_RS22765:4538595-4539608
0:BMD_RS02345:440207-441759	1:BMWSH_RS22760:4536651-4538204
0:BMD_RS02350:441979-444918	1:BMWSH_RS22755:4533490-4536431
0:BMD_RS02355:444979-445094	1:BMWSH_RS22750:4533313-4533428
0:BMD_RS02360:445106-445182	1:BMWSH_RS22745:4533225-4533301
0:BMD_RS02365:445322-445927	1:BMWSH_RS22740:4532479-4533085
0:BMD_RS02370:446273-446770	1:BMWSH_RS22730:4531330-4531827
0:BMD_RS02375:447019-448791	1:BMWSH_RS22725:4529308-4531080
0:BMD_RS25740:449070-450353	1:BMWSH_RS22720:4528027-4529027
0:BMD_RS02385:450562-451323	1:BMWSH_RS22710:4527055-4527819
0:BMD_RS25745:451553-451681	1:BMWSH_RS26355:4526705-4526833
0:BMD_RS02390:451735-452271	1:BMWSH_RS22705:4526115-4526651
0:BMD_RS02395:452754-453584	1:BMWSH_RS22700:4524803-4525633
0:BMD_RS02405:454062-455513	1:BMWSH_RS22695:4522873-4524324
0:BMD_RS02410:455688-456179	1:BMWSH_RS22690:4522207-4522698
0:BMD_RS02415:456255-456482	1:BMWSH_RS22685:4521904-4522131
0:BMD_RS02420:456710-456919	1:BMWSH_RS22680:4521220-4521429
0:BMD_RS02425:457190-458521	1:BMWSH_RS22675:4519616-4520950
0:BMD_RS02430:458659-459657	1:BMWSH_RS22670:4518479-4519477
0:BMD_RS02435:459721-461001	1:BMWSH_RS22665:4517135-4518415
0:BMD_RS02440:461431-462453	1:BMWSH_RS22660:4515682-4516705
0:BMD_RS02445:462533-463540	1:BMWSH_RS22655:4514598-4515605
0:BMD_RS02450:463626-465083	1:BMWSH_RS22650:4513067-4514524	2:BSU_39760:4082920-4084383	3:MUY_RS21315:4171718-4173181
0:BMD_RS02455:465196-467130	1:BMWSH_RS22645:4511020-4512954	2:BSU_39730:4079083-4080996	3:MUY_RS21300:4167878-4169791
0:BMD_RS02460:467215-468111	1:BMWSH_RS22640:4510038-4510935
0:BMD_RS02465:468172-469197	1:BMWSH_RS22635:4508953-4509978
0:BMD_RS02470:469332-470120	1:BMWSH_RS22630:4508030-4508818
0:BMD_RS02475:470378-470596	1:BMWSH_RS22625:4507556-4507774
0:BMD_RS02480:470945-471811	1:BMWSH_RS22620:4506340-4507206
0:BMD_RS02485:472195-472605	1:BMWSH_RS22615:4505549-4505959
0:BMD_RS02490:472856-473344	1:BMWSH_RS22610:4504811-4505299
0:BMD_RS02500:474293-474640	1:BMWSH_RS22600:4503604-4503951
0:BMD_RS02515:477061-477777	1:BMWSH_RS22595:4502103-4502819
0:BMD_RS02520:477815-478768	1:BMWSH_RS22590:4501113-4502066
0:BMD_RS02525:479354-479743	1:BMWSH_RS22585:4500136-4500525
0:BMD_RS02530:480103-481107	1:BMWSH_RS22580:4498772-4499776
0:BMD_RS02535:481444-482985	1:BMWSH_RS22575:4496892-4498433
0:BMD_RS02540:483057-483584	1:BMWSH_RS22570:4496295-4496822
0:BMD_RS02545:483897-485198	1:BMWSH_RS22565:4494679-4495980
0:BMD_RS02550:485340-485783	1:BMWSH_RS22560:4494093-4494536
0:BMD_RS02555:486148-486918	1:BMWSH_RS22555:4492957-4493727
0:BMD_RS02560:487263-487658	1:BMWSH_RS22545:4491241-4491636
0:BMD_RS02565:487694-488836	1:BMWSH_RS22540:4490063-4491205
0:BMD_RS02570:488964-489233	1:BMWSH_RS22535:4489666-4489935
0:BMD_RS02575:489482-490012	1:BMWSH_RS22530:4488888-4489418
0:BMD_RS02580:490430-491422	1:BMWSH_RS22525:4487482-4488474
0:BMD_RS02585:491519-493093	1:BMWSH_RS22520:4485810-4487384
0:BMD_RS02590:493162-494118	1:BMWSH_RS22515:4484785-4485741
0:BMD_RS02595:494451-495326	1:BMWSH_RS22510:4483576-4484451
0:BMD_RS02600:495468-497486	1:BMWSH_RS22505:4481416-4483434
0:BMD_RS02605:497689-498600	1:BMWSH_RS22500:4480467-4481378
0:BMD_RS02610:498756-499148	1:BMWSH_RS22495:4479919-4480311
0:BMD_RS02615:499551-500345	1:BMWSH_RS22485:4477720-4478514
0:BMD_RS02620:500535-501304	1:BMWSH_RS22480:4476761-4477531
0:BMD_RS02625:501621-503159	1:BMWSH_RS22475:4474863-4476401	2:BSU_09250:998402-999943	3:MUY_RS05145:1017522-1019060
0:BMD_RS02630:503273-503827	1:BMWSH_RS22470:4474194-4474749
0:BMD_RS02635:504005-504832	1:BMWSH_RS22465:4473189-4474015	2:BSU_09280:1002501-1003325	3:MUY_RS05175:1025613-1026428
0:BMD_RS02640:504900-506390	1:BMWSH_RS22460:4471631-4473121	2:BSU_09290:1003344-1004834	3:MUY_RS05180:1026471-1027961
0:BMD_RS02645:506578-508257	1:BMWSH_RS22455:4469765-4471444	2:BSU_09300:1004975-1006642	3:MUY_RS05185:1028108-1029775
0:BMD_RS02650:508422-510176	1:BMWSH_RS22450:4467845-4469599	2:BSU_09310:1006774-1008519	3:MUY_RS05190:1029960-1031708
0:BMD_RS02655:510211-510822	1:BMWSH_RS22445:4467202-4467810
0:BMD_RS02660:511033-511284	1:BMWSH_RS22440:4466740-4466991	2:BSU_09350:1010984-1011226	3:MUY_RS05220:1034969-1035217
0:BMD_RS02665:511606-513015	1:BMWSH_RS22435:4465009-4466418	2:BSU_09400:1015647-1017053	3:MUY_RS05240:1037979-1039388
0:BMD_RS02670:513138-513467	1:BMWSH_RS22430:4464553-4464882
0:BMD_RS02675:513534-513965	1:BMWSH_RS22425:4464055-4464486
0:BMD_RS02680:514019-515014	1:BMWSH_RS22420:4463007-4464002
0:BMD_RS02685:515194-516138	1:BMWSH_RS22415:4461883-4462827
0:BMD_RS02690:516173-516907	1:BMWSH_RS22410:4461114-4461848
0:BMD_RS02695:516938-517642	1:BMWSH_RS22405:4460379-4461083
0:BMD_RS02700:517626-518447	1:BMWSH_RS22400:4459574-4460395
0:BMD_RS02705:518789-519187	1:BMWSH_RS22395:4458834-4459232
0:BMD_RS02710:519188-519577	1:BMWSH_RS22390:4458444-4458833
0:BMD_RS02715:519625-519840	1:BMWSH_RS22385:4458171-4458386
0:BMD_RS02720:520226-520849	1:BMWSH_RS22380:4457165-4457866
0:BMD_RS02725:520833-521960	1:BMWSH_RS22375:4456054-4457181
0:BMD_RS02730:521957-522160	1:BMWSH_RS22370:4455854-4456057
0:BMD_RS02735:522166-522933	1:BMWSH_RS22365:4455081-4455848
0:BMD_RS02740:522930-523949	1:BMWSH_RS22360:4454065-4455084
0:BMD_RS02745:523972-524781	1:BMWSH_RS22355:4453233-4454042
0:BMD_RS02750:524812-525537	1:BMWSH_RS22350:4452477-4453202
0:BMD_RS02755:525718-525915	1:BMWSH_RS22345:4452099-4452296
0:BMD_RS02760:525954-526574	1:BMWSH_RS22340:4451440-4452060
0:BMD_RS02765:526759-528024	1:BMWSH_RS22335:4449990-4451255
0:BMD_RS02770:528090-528308	1:BMWSH_RS22330:4449706-4449924
0:BMD_RS02775:528602-528844	1:BMWSH_RS22325:4449170-4449412
0:BMD_RS02780:528868-529977	1:BMWSH_RS22320:4448036-4449145	2:BSU_38810:3984133-3985230	3:MUY_RS05465:1083757-1084863
0:BMD_RS02785:530117-531019	1:BMWSH_RS22315:4446994-4447896
0:BMD_RS02790:531049-531258	1:BMWSH_RS22310:4446755-4446964
0:BMD_RS02795:531325-532485	1:BMWSH_RS22305:4445528-4446688
0:BMD_RS02800:532482-533831	1:BMWSH_RS22300:4444182-4445531
0:BMD_RS02805:533836-534915	1:BMWSH_RS22295:4443098-4444177
0:BMD_RS02810:534915-536258	1:BMWSH_RS22290:4441755-4443101
0:BMD_RS02815:536446-536796	1:BMWSH_RS22285:4441217-4441567
0:BMD_RS02820:536977-537855	1:BMWSH_RS22280:4440159-4441037
0:BMD_RS02825:538295-539794	1:BMWSH_RS22275:4438246-4439745	2:BSU_09840:1057680-1059185	3:MUY_RS05510:1092071-1093576
0:BMD_RS02830:539910-541523	1:BMWSH_RS22270:4436517-4438130
0:BMD_RS02835:541529-542332	1:BMWSH_RS22265:4435708-4436511
0:BMD_RS02840:542445-542717	1:BMWSH_RS22260:4435323-4435595
0:BMD_RS02845:542758-542943	1:BMWSH_RS22255:4435097-4435282
0:BMD_RS02850:543085-543984	1:BMWSH_RS22250:4434056-4434955	2:BSU_09890:1062591-1063487	3:MUY_RS05550:1098777-1099673
0:BMD_RS02855:543977-545230	1:BMWSH_RS22245:4432810-4434063	2:BSU_09900:1063480-1064739	3:MUY_RS05555:1099666-1100934
0:BMD_RS02860:545723-546664	1:BMWSH_RS22240:4431372-4432313	2:BSU_09930:1069042-1069986	3:MUY_RS05570:1105310-1106254
0:BMD_RS02865:546730-546912	1:BMWSH_RS22235:4431124-4431306
0:BMD_RS02870:546955-547878	1:BMWSH_RS22230:4430158-4431081	2:BSU_09950:1070364-1071242	3:MUY_RS05580:1106602-1107462
0:BMD_RS25750:548186-548275	1:BMWSH_RS26340:4429761-4429850
0:BMD_RS25755:548312-548407	1:BMWSH_RS26335:4429629-4429724
0:BMD_RS02875:548443-548622	1:BMWSH_RS22225:4429414-4429593
0:BMD_RS02880:549099-549443	1:BMWSH_RS22220:4428593-4428937
0:BMD_RS02885:549447-550043	1:BMWSH_RS22215:4427993-4428589	2:BSU_09990:1073106-1073717	3:MUY_RS05600:1109358-1109978
0:BMD_RS02890:550157-550552	1:BMWSH_RS22210:4427484-4427879
0:BMD_RS02895:551102-551632	1:BMWSH_RS22205:4426424-4426954	2:BSU_10010:1074646-1075164	3:MUY_RS05615:1110972-1111499
0:BMD_RS02900:551757-552854	1:BMWSH_RS22200:4425202-4426299	2:BSU_10020:1075289-1076368	3:MUY_RS05620:1111642-1112715
0:BMD_RS02905:553108-553662	1:BMWSH_RS22195:4424394-4424948
0:BMD_RS02910:553680-554123	1:BMWSH_RS22190:4423933-4424376
0:BMD_RS02915:554427-556322	1:BMWSH_RS22185:4421735-4423630
0:BMD_RS02920:556425-556859	1:BMWSH_RS22180:4421219-4421653	2:BSU_10030:1076515-1076952	3:MUY_RS05625:1112914-1113333
0:BMD_RS02925:557550-558293	1:BMWSH_RS22175:4419784-4420527	2:BSU_10040:1077440-1078183	3:MUY_RS05630:1113858-1114598
0:BMD_RS02930:558286-559491	1:BMWSH_RS22170:4418586-4419791
0:BMD_RS02935:559528-560247	1:BMWSH_RS22165:4417831-4418550
0:BMD_RS02940:560361-561569	1:BMWSH_RS22160:4416510-4417718
0:BMD_RS02945:561794-562459	1:BMWSH_RS22155:4415620-4416285
0:BMD_RS02950:562507-563895	1:BMWSH_RS22150:4414184-4415572	2:BSU_10080:1081413-1082804
0:BMD_RS02955:563979-564485	1:BMWSH_RS22145:4413594-4414100	2:BSU_10100:1083229-1083729	3:MUY_RS05655:1119393-1119896
0:BMD_RS02960:564671-566800	1:BMWSH_RS22140:4411279-4413408	2:BSU_10110:1083851-1085995	3:MUY_RS05660:1120029-1122167
0:BMD_RS02965:566997-568040	1:BMWSH_RS22135:4410040-4411083	2:BSU_10120:1086117-1087178	3:MUY_RS05665:1122290-1123354
0:BMD_RS02970:568138-569070	1:BMWSH_RS22130:4409010-4409942	2:BSU_10130:1087250-1088182	3:MUY_RS05670:1123428-1124366
0:BMD_RS02975:569208-570629	1:BMWSH_RS22125:4407451-4408872
0:BMD_RS02980:570792-571361	1:BMWSH_RS22120:4406719-4407288	2:BSU_10150:1089755-1090330	3:MUY_RS05680:1125991-1126563
0:BMD_RS02985:571415-573586	1:BMWSH_RS22115:4404495-4406666
0:BMD_RS02990:573867-575156	1:BMWSH_RS22110:4402923-4404212
0:BMD_RS02995:575306-577126	1:BMWSH_RS22105:4400954-4402774
0:BMD_RS03000:577104-578687	1:BMWSH_RS22100:4399393-4400976
0:BMD_RS25760:578726-578857	1:BMWSH_RS26330:4399224-4399354	2:BSU_10230:1098120-1098260	3:MUY_RS21955:1133021-1133155
0:BMD_RS03005:579086-579817	1:BMWSH_RS22095:4398264-4398995	2:BSU_10240:1098412-1099146	3:MUY_RS05710:1133312-1134046
0:BMD_RS03010:579833-580822	1:BMWSH_RS22090:4397259-4398248	2:BSU_10250:1099159-1100154	3:MUY_RS05715:1134065-1135054
0:BMD_RS03015:580992-582524	1:BMWSH_RS22085:4395557-4397089	2:BSU_10270:1100980-1102521	3:MUY_RS05720:1135217-1136758
0:BMD_RS03020:582560-583336	1:BMWSH_RS22080:4394745-4395521
0:BMD_RS03025:583759-585311	1:BMWSH_RS22075:4392778-4394330
0:BMD_RS03030:585531-588469	1:BMWSH_RS22070:4389584-4392525
0:BMD_RS03035:588516-588631	1:BMWSH_RS22065:4389407-4389522
0:BMD_RS03040:588736-588811	1:BMWSH_RS22060:4389220-4389295
0:BMD_RS03045:588816-588891	1:BMWSH_RS22055:4389140-4389215
0:BMD_RS03050:588900-588983	1:BMWSH_RS22050:4389048-4389131
0:BMD_RS03055:588991-589065	1:BMWSH_RS22045:4388966-4389040
0:BMD_RS03060:589070-589142	1:BMWSH_RS22040:4388889-4388961
0:BMD_RS03065:589152-589226	1:BMWSH_RS22035:4388805-4388879
0:BMD_RS03070:589233-589309	1:BMWSH_RS22030:4388722-4388798
0:BMD_RS03075:589314-589390	1:BMWSH_RS22025:4388641-4388717
0:BMD_RS03080:589396-589471	1:BMWSH_RS22020:4388560-4388635
0:BMD_RS03085:589502-589578	1:BMWSH_RS22015:4388453-4388529
0:BMD_RS03090:589606-589698	1:BMWSH_RS22010:4388333-4388425
0:BMD_RS03095:589724-589800	1:BMWSH_RS22005:4388231-4388307
0:BMD_RS03100:589805-589880	1:BMWSH_RS22000:4388151-4388226
0:BMD_RS03105:589885-589960	1:BMWSH_RS21995:4388065-4388140
0:BMD_RS03110:589971-590046	1:BMWSH_RS21990:4387979-4388054
0:BMD_RS03115:590058-590131	1:BMWSH_RS21985:4387894-4387967
0:BMD_RS03120:590138-590214	1:BMWSH_RS21980:4387811-4387887
0:BMD_RS03125:590218-590292	1:BMWSH_RS21975:4387733-4387807
0:BMD_RS03130:590297-590368	1:BMWSH_RS21970:4387657-4387728
0:BMD_RS03135:590578-591837	1:BMWSH_RS21965:4386189-4387447	2:BSU_10290:1103104-1104384	3:MUY_RS05745:1138959-1140215
0:BMD_RS03140:592230-593513	1:BMWSH_RS21960:4384513-4385796
0:BMD_RS03145:593710-593946	1:BMWSH_RS21955:4384082-4384318
0:BMD_RS03150:594123-596102	1:BMWSH_RS21950:4381926-4383905
0:BMD_RS03155:596265-596882	1:BMWSH_RS21945:4381146-4381763
0:BMD_RS03160:597463-598203	1:BMWSH_RS21940:4379825-4380565
0:BMD_RS03165:598467-601967	1:BMWSH_RS21935:4376061-4379561
0:BMD_RS03170:601960-605697	1:BMWSH_RS21930:4372331-4376068	2:BSU_10630:1139807-1143505	3:MUY_RS06005:1196498-1200190
0:BMD_RS03175:605751-606935	1:BMWSH_RS21925:4371093-4372277	2:BSU_10640:1143577-1144752	3:MUY_RS06010:1200256-1201437
0:BMD_RS03180:606932-610324	1:BMWSH_RS21920:4367704-4371096
0:BMD_RS03185:610339-610644	1:BMWSH_RS21915:4367384-4367689	2:BSU_10660:1148155-1148457
0:BMD_RS03190:610691-610909	1:BMWSH_RS21910:4367119-4367337	2:BSU_10670:1148494-1148712	3:MUY_RS06020:1204871-1205089
0:BMD_RS03195:610969-611376	1:BMWSH_RS21905:4366626-4367057
0:BMD_RS03200:611389-611565	1:BMWSH_RS21900:4366437-4366613
0:BMD_RS03205:611562-612278	1:BMWSH_RS21895:4365724-4366440
0:BMD_RS03210:612368-612649	1:BMWSH_RS21890:4365353-4365634
0:BMD_RS03215:612674-612895	1:BMWSH_RS21885:4365107-4365328
0:BMD_RS03220:613094-614266	1:BMWSH_RS21880:4363736-4364908
0:BMD_RS03225:614345-614692	1:BMWSH_RS21875:4363310-4363657
0:BMD_RS03230:614734-615294	1:BMWSH_RS21870:4362708-4363268
0:BMD_RS03235:615466-617313	1:BMWSH_RS21865:4360689-4362536	2:BSU_10790:1157237-1159081	3:MUY_RS06090:1213059-1214900
0:BMD_RS03240:617630-619162	1:BMWSH_RS21860:4358841-4360373
0:BMD_RS03245:619159-620616	1:BMWSH_RS21855:4357389-4358844
0:BMD_RS03250:620675-621523	1:BMWSH_RS21850:4356481-4357329
0:BMD_RS03255:621951-623463	1:BMWSH_RS21835:4352853-4354367
0:BMD_RS03260:623521-624555	1:BMWSH_RS21830:4351764-4352798
0:BMD_RS03265:624923-626470	1:BMWSH_RS21825:4349869-4351416
0:BMD_RS03270:626494-627699	1:BMWSH_RS21820:4348640-4349845	2:BSU_40340:4144301-4145506	3:MUY_RS02080:420696-421898
0:BMD_RS03275:627803-629482	1:BMWSH_RS21815:4346857-4348536
0:BMD_RS03280:629506-630924	1:BMWSH_RS21810:4345414-4346833	2:BSU_37760:3875780-3877192
0:BMD_RS03285:630952-632363	1:BMWSH_RS21805:4343975-4345387
0:BMD_RS03290:632468-633331	1:BMWSH_RS21800:4343007-4343870
0:BMD_RS03295:633471-633962	1:BMWSH_RS21795:4342376-4342867	2:BSU_11020:1180909-1181400	3:MUY_RS06210:1245046-1245537
0:BMD_RS03300:634218-635081	1:BMWSH_RS21790:4341257-4342120	2:BSU_11030:1181499-1182395	3:MUY_RS06215:1245701-1246549
0:BMD_RS25770:635116-635247	1:BMWSH_RS26480:4341091-4341222
0:BMD_RS03305:635300-636160	1:BMWSH_RS21785:4340179-4341038
0:BMD_RS03310:636411-637256	1:BMWSH_RS21780:4339084-4339929	2:BSU_11120:1188689-1189531	3:MUY_RS06230:1248136-1248978
0:BMD_RS03315:637293-637919	1:BMWSH_RS21775:4338422-4339048
0:BMD_RS03320:638194-639006	1:BMWSH_RS21770:4337335-4338147	2:BSU_11140:1190490-1191302	3:MUY_RS06250:1251131-1251943
0:BMD_RS03325:639242-639550	1:BMWSH_RS21765:4336792-4337100	2:BSU_11160:1192254-1192562	3:MUY_RS06260:1252896-1253204
0:BMD_RS03330:639582-640280	1:BMWSH_RS21760:4336062-4336760
0:BMD_RS03335:640632-641675	1:BMWSH_RS21755:4334666-4335709
0:BMD_RS03340:641722-642957	1:BMWSH_RS21750:4333385-4334620	2:BSU_11200:1196091-1197311	3:MUY_RS06275:1254619-1255839
0:BMD_RS03345:642970-643794	1:BMWSH_RS21745:4332548-4333372
0:BMD_RS03350:643760-644914	1:BMWSH_RS21740:4331428-4332582	2:BSU_11220:1198099-1199256	3:MUY_RS06285:1256627-1257784
0:BMD_RS03355:644985-646058	1:BMWSH_RS21735:4330284-4331357	2:BSU_11230:1199327-1200388	3:MUY_RS06290:1257852-1258916
0:BMD_RS03360:646051-649161	1:BMWSH_RS21730:4327181-4330291	2:BSU_11240:1200381-1203473	3:MUY_RS06295:1258909-1261998
0:BMD_RS03365:649158-650108	1:BMWSH_RS21725:4326234-4327184	2:BSU_11250:1203461-1204420	3:MUY_RS06300:1261986-1262936
0:BMD_RS03370:650212-650856	1:BMWSH_RS21720:4325487-4326131
0:BMD_RS03375:650986-651165	1:BMWSH_RS21715:4325178-4325357	2:BSU_11260:1204506-1204685	3:MUY_RS06310:1263964-1264143
0:BMD_RS03380:651280-653883	1:BMWSH_RS21710:4322460-4325063
0:BMD_RS03385:654083-654334	1:BMWSH_RS21705:4322009-4322260
0:BMD_RS03390:654363-655256	1:BMWSH_RS21700:4321087-4321980
0:BMD_RS03395:655595-656773	1:BMWSH_RS21695:4319570-4320748
0:BMD_RS03400:656806-658329	1:BMWSH_RS21690:4318016-4319539
0:BMD_RS03405:658372-659256	1:BMWSH_RS21685:4317089-4317973
0:BMD_RS03410:659459-659647	1:BMWSH_RS21680:4316698-4316886
0:BMD_RS03415:659857-660597	1:BMWSH_RS21675:4315748-4316488
0:BMD_RS03420:660779-661663	1:BMWSH_RS21670:4314681-4315565
0:BMD_RS03425:661741-661935	1:BMWSH_RS21665:4314409-4314603	2:BSU_11310:1207597-1207788	3:MUY_RS06335:1267085-1267270
0:BMD_RS03430:661964-662164	1:BMWSH_RS21660:4314180-4314380
0:BMD_RS03435:662421-663359	1:BMWSH_RS21655:4312985-4313923	2:BSU_11330:1208222-1209160	3:MUY_RS06345:1267733-1268671
0:BMD_RS03440:663399-664640	1:BMWSH_RS21650:4311704-4312945	2:BSU_11340:1209183-1210424	3:MUY_RS06350:1268693-1269931
0:BMD_RS03445:664746-665519	1:BMWSH_RS21645:4310824-4311597
0:BMD_RS03450:665746-666768	1:BMWSH_RS21640:4309576-4310598	2:BSU_11360:1211477-1212463	3:MUY_RS06365:1271988-1272962
0:BMD_RS03455:666768-667751	1:BMWSH_RS21635:4308593-4309576	2:BSU_11370:1212460-1213449	3:MUY_RS06370:1272966-1273988
0:BMD_RS03460:667795-669534	1:BMWSH_RS21630:4306810-4308549
0:BMD_RS03465:669563-670528	1:BMWSH_RS21625:4305816-4306781
0:BMD_RS03470:670540-671454	1:BMWSH_RS21620:4304890-4305804
0:BMD_RS03475:671755-672504	1:BMWSH_RS21615:4303840-4304589	2:BSU_11410:1217326-1218078	3:MUY_RS06395:1279480-1280232
0:BMD_RS03480:672534-673523	1:BMWSH_RS21610:4302826-4303812
0:BMD_RS03490:674470-676116	1:BMWSH_RS21605:4300228-4301874	2:BSU_11430:1219849-1221486	3:MUY_RS06405:1282207-1283832
0:BMD_RS03495:676214-677149	1:BMWSH_RS21600:4299195-4300130	2:BSU_11440:1221594-1222529	3:MUY_RS06410:1283928-1284863
0:BMD_RS03500:677152-678078	1:BMWSH_RS21595:4298266-4299192	2:BSU_11450:1222533-1223450	3:MUY_RS06415:1284868-1285785
0:BMD_RS03505:678093-679162	1:BMWSH_RS21590:4297181-4298251	2:BSU_11460:1223455-1224531	3:MUY_RS06420:1285799-1286866
0:BMD_RS03510:679164-680081	1:BMWSH_RS21585:4296262-4297179	2:BSU_11470:1224533-1225450	3:MUY_RS06425:1286868-1287791
0:BMD_RS03515:680364-680939	1:BMWSH_RS21580:4295402-4295977	2:BSU_11490:1226938-1227516	3:MUY_RS06430:1288021-1288599
0:BMD_RS03520:681392-682756	1:BMWSH_RS21575:4293593-4294957
0:BMD_RS03525:683189-684592	1:BMWSH_RS21570:4291678-4293081
0:BMD_RS03530:685011-685409	1:BMWSH_RS21565:4290862-4291260	2:BSU_11500:1227697-1228092	3:MUY_RS06435:1288777-1289172
0:BMD_RS03535:685611-686507	1:BMWSH_RS21560:4289764-4290660
0:BMD_RS03540:686703-687116	1:BMWSH_RS21555:4289155-4289568
0:BMD_RS03545:687113-687874	1:BMWSH_RS21550:4288397-4289158
0:BMD_RS03550:687968-688636	1:BMWSH_RS21545:4287635-4288300
0:BMD_RS03555:688997-689677	1:BMWSH_RS21540:4286594-4287274	2:BSU_11520:1229068-1229724	3:MUY_RS06445:1290151-1290789
0:BMD_RS03560:689892-691409	1:BMWSH_RS21535:4284862-4286379
0:BMD_RS03565:691529-692710	1:BMWSH_RS21530:4283561-4284742
0:BMD_RS03570:692874-694691	1:BMWSH_RS21525:4281580-4283397	2:BSU_11540:1231083-1233095	3:MUY_RS06485:1299276-1301321
0:BMD_RS03575:694723-694902	1:BMWSH_RS21520:4281369-4281548
0:BMD_RS03580:695197-696048	1:BMWSH_RS21515:4280223-4281074	2:BSU_11550:1233614-1234513	3:MUY_RS06490:1301958-1302860
0:BMD_RS03585:696075-696485	1:BMWSH_RS21510:4279786-4280196	2:BSU_11560:1234510-1234908	3:MUY_RS06495:1302857-1303255
0:BMD_RS03590:696772-697461	1:BMWSH_RS21505:4278810-4279499
0:BMD_RS03595:697466-698056	1:BMWSH_RS21500:4278215-4278805
0:BMD_RS03600:698273-698659	1:BMWSH_RS21495:4277612-4277998
0:BMD_RS03605:698687-699322	1:BMWSH_RS21490:4276950-4277585	2:BSU_11600:1237006-1237641	3:MUY_RS06515:1305303-1305938
0:BMD_RS03610:699375-700181	1:BMWSH_RS21485:4276091-4276897	2:BSU_11610:1237660-1238460	3:MUY_RS06520:1305957-1306757
0:BMD_RS03615:700196-701104	1:BMWSH_RS21480:4275168-4276076	2:BSU_11620:1238523-1239374	3:MUY_RS06525:1306769-1307659
0:BMD_RS03620:701123-701863	1:BMWSH_RS21475:4274409-4275149	2:BSU_11630:1239387-1240121	3:MUY_RS06530:1307675-1308415
0:BMD_RS03625:702041-703417	1:BMWSH_RS21470:4272855-4274231
0:BMD_RS03630:703577-705436	1:BMWSH_RS21465:4270837-4272696	2:BSU_11640:1240356-1242200	3:MUY_RS06540:1308688-1310532
0:BMD_RS03635:705959-706615	1:BMWSH_RS21460:4269866-4270378
0:BMD_RS03640:706693-707028	1:BMWSH_RS21455:4269453-4269788
0:BMD_RS03645:707076-707909	1:BMWSH_RS21450:4268572-4269405
0:BMD_RS03650:708048-708779	1:BMWSH_RS21445:4267694-4268431
0:BMD_RS03655:709041-709427	1:BMWSH_RS21440:4267046-4267432
0:BMD_RS03660:709727-709906	1:BMWSH_RS21435:4266567-4266746
0:BMD_RS25775:709994-710116	1:BMWSH_RS26325:4266357-4266479	2:BSU_11809:1253103-1253252	3:MUY_RS21980:1321197-1321328
0:BMD_RS03665:710250-710507	1:BMWSH_RS21430:4265966-4266223	2:BSU_11810:1253385-1253639	3:MUY_RS06625:1321455-1321712
0:BMD_RS03670:710554-711291	1:BMWSH_RS21425:4265181-4265918
0:BMD_RS03675:711763-714081	1:BMWSH_RS21420:4262545-4264863
0:BMD_RS03680:714460-714711	1:BMWSH_RS21415:4261914-4262165
0:BMD_RS03685:714788-715465	1:BMWSH_RS21410:4261159-4261836
0:BMD_RS03690:715555-715989	1:BMWSH_RS21405:4260635-4261069
0:BMD_RS03695:715995-716507	1:BMWSH_RS21400:4260117-4260629	2:BSU_11850:1256862-1257377	3:MUY_RS06665:1327860-1328369
0:BMD_RS03700:716590-717315	1:BMWSH_RS21395:4259309-4260034
0:BMD_RS03705:717792-718181	1:BMWSH_RS21390:4258536-4258922
0:BMD_RS03710:718355-718891	1:BMWSH_RS21385:4257827-4258363
0:BMD_RS03715:719016-719495	1:BMWSH_RS21380:4257222-4257701
0:BMD_RS03720:719665-720510	1:BMWSH_RS21375:4256209-4257054
0:BMD_RS03725:720661-721560	1:BMWSH_RS21370:4255159-4256058
0:BMD_RS03730:721586-723127	1:BMWSH_RS21365:4253592-4255133
0:BMD_RS03735:723406-724932	1:BMWSH_RS21355:4251788-4253314
0:BMD_RS03740:725203-726531	1:BMWSH_RS21350:4250191-4251519
0:BMD_RS03745:726685-727296	1:BMWSH_RS21345:4249425-4250036
0:BMD_RS03750:727335-727955	1:BMWSH_RS21340:4248766-4249386
0:BMD_RS03755:728129-728578	1:BMWSH_RS21335:4248144-4248593
0:BMD_RS03760:728606-729361	1:BMWSH_RS21330:4247361-4248116
0:BMD_RS03770:730124-730195	1:BMWSH_RS21325:4246961-4247032
0:BMD_RS03775:730364-731809	1:BMWSH_RS21315:4244807-4246252
0:BMD_RS03780:731874-732503	1:BMWSH_RS21310:4244113-4244742
0:BMD_RS03785:732536-733870	1:BMWSH_RS21305:4242385-4243776
0:BMD_RS03790:734370-734708	1:BMWSH_RS21300:4241599-4241937
0:BMD_RS03795:734993-735715	1:BMWSH_RS21295:4240745-4241467
0:BMD_RS03800:735720-736298	1:BMWSH_RS21290:4240162-4240740
0:BMD_RS03805:736559-738508	1:BMWSH_RS21285:4237954-4239903	3:MUY_RS20555:4000997-4002946
0:BMD_RS03810:738668-738973	1:BMWSH_RS21280:4237487-4237792	2:BSU_38590:3961566-3961874	3:MUY_RS20550:4000565-4000870
0:BMD_RS03815:738987-740345	1:BMWSH_RS21275:4236115-4237473	2:BSU_38580:3960192-3961550	3:MUY_RS20545:3999198-4000550
0:BMD_RS03820:740359-740688	1:BMWSH_RS21270:4235772-4236101	2:BSU_38570:3959841-3960173	3:MUY_RS20540:3998853-3999182
0:BMD_RS03825:740685-742013	1:BMWSH_RS21265:4234447-4235775	2:BSU_38560:3958516-3959844	3:MUY_RS20535:3997525-3998853
0:BMD_RS03830:742135-743886	1:BMWSH_RS21260:4232575-4234326	2:BSU_28930:2956486-2958267	3:MUY_RS15510:3011586-3013370
0:BMD_RS03835:743888-744628	1:BMWSH_RS21255:4231833-4232573	2:BSU_28920:2955783-2956508	3:MUY_RS15505:3010889-3011611
0:BMD_RS03840:744791-745225	1:BMWSH_RS21250:4231236-4231670	2:BSU_28910:2955209-2955649	3:MUY_RS15495:3008627-3009040
0:BMD_RS03845:745247-745939	1:BMWSH_RS21245:4230522-4231214	2:BSU_28900:2954492-2955187	3:MUY_RS15490:3007920-3008603
0:BMD_RS03850:745995-746429	1:BMWSH_RS21240:4230032-4230466
0:BMD_RS03855:746767-749112	1:BMWSH_RS21235:4227349-4229694
0:BMD_RS03860:749132-751282	1:BMWSH_RS21230:4225179-4227329	2:BSU_03310:358303-360435	3:MUY_RS02385:486932-489091
0:BMD_RS03865:751332-752513	1:BMWSH_RS21225:4223948-4225129
0:BMD_RS03870:752884-753771	1:BMWSH_RS21220:4222700-4223587
0:BMD_RS03875:753775-754449	1:BMWSH_RS21215:4222022-4222696
0:BMD_RS03880:754695-757316	1:BMWSH_RS21210:4219155-4221776
0:BMD_RS03885:757313-758722	1:BMWSH_RS21205:4217749-4219158
0:BMD_RS03890:758736-760253	1:BMWSH_RS21200:4216218-4217735
0:BMD_RS03895:760246-761376	1:BMWSH_RS21195:4215095-4216225
0:BMD_RS03900:761369-763210	1:BMWSH_RS21190:4213261-4215102
0:BMD_RS03905:763218-763640	1:BMWSH_RS21185:4212833-4213255
0:BMD_RS03910:763752-764465	1:BMWSH_RS21180:4212012-4212725
0:BMD_RS03915:764482-766161	1:BMWSH_RS21175:4210319-4211995	2:BSU_36010:3709628-3711340	3:MUY_RS19365:3761899-3763617
0:BMD_RS25790:766388-766552	1:BMWSH_RS26320:4209925-4210089
0:BMD_RS03920:767423-767620	1:BMWSH_RS21170:4208865-4209062
0:BMD_RS03925:767620-767799	1:BMWSH_RS21165:4208686-4208865
0:BMD_RS03930:767884-768252	1:BMWSH_RS21160:4208234-4208602
0:BMD_RS03935:768582-769781	1:BMWSH_RS21155:4206705-4207904
0:BMD_RS03940:769839-770795	1:BMWSH_RS21150:4205691-4206647
0:BMD_RS03945:771208-772134	1:BMWSH_RS21145:4204500-4205426
0:BMD_RS03950:772172-773824	1:BMWSH_RS21140:4202810-4204462
0:BMD_RS03955:773830-774696	1:BMWSH_RS21135:4201935-4202804
0:BMD_RS03960:774720-775022	1:BMWSH_RS21130:4201609-4201911
0:BMD_RS03965:775009-776709	1:BMWSH_RS21125:4199922-4201622
0:BMD_RS03970:776697-777305	1:BMWSH_RS21120:4199326-4199934
0:BMD_RS03975:777345-778283	1:BMWSH_RS21115:4198348-4199286	2:BSU_02450:266719-267663	3:MUY_RS01370:249053-249988
0:BMD_RS03980:778288-779538	1:BMWSH_RS21110:4197093-4198343	2:BSU_02440:265476-266708	3:MUY_RS01365:247718-249046
0:BMD_RS03985:779805-780794	1:BMWSH_RS21105:4195837-4196826
0:BMD_RS03990:780898-782328	1:BMWSH_RS21100:4194303-4195733	2:BSU_02420:262732-264168	3:MUY_RS01355:244890-246320
0:BMD_RS03995:782358-783857	1:BMWSH_RS21095:4192773-4194272	2:BSU_19580:2130377-2131867	3:MUY_RS11345:2238809-2240290
0:BMD_RS04000:783857-784060	1:BMWSH_RS21090:4192570-4192773
0:BMD_RS04005:784439-785038	1:BMWSH_RS21085:4191594-4192193
0:BMD_RS04010:785558-787153	1:BMWSH_RS21080:4189479-4191074
0:BMD_RS04015:787327-788382	1:BMWSH_RS21075:4188252-4189307
0:BMD_RS04020:788534-789043	1:BMWSH_RS21070:4187591-4188100
0:BMD_RS04025:789505-792273	1:BMWSH_RS21065:4184405-4187173
0:BMD_RS04030:792491-792934	1:BMWSH_RS21060:4183743-4184186
0:BMD_RS04035:793327-794334	1:BMWSH_RS21055:4182343-4183350
0:BMD_RS04040:794364-795119	1:BMWSH_RS21050:4181557-4182312
0:BMD_RS04045:795116-795853	1:BMWSH_RS21045:4180823-4181560
0:BMD_RS04050:795951-797258	1:BMWSH_RS21040:4179418-4180725
0:BMD_RS04055:797603-798289	1:BMWSH_RS21035:4178387-4179073
0:BMD_RS04060:798290-799420	1:BMWSH_RS21030:4177256-4178386
0:BMD_RS04065:799417-800106	1:BMWSH_RS21025:4176570-4177259	2:BSU_14360:1505416-1506108	3:MUY_RS08200:1611577-1612269
0:BMD_RS04070:800103-801299	1:BMWSH_RS21020:4175377-4176573	2:BSU_14370:1506105-1507298	3:MUY_RS08205:1612266-1613459
0:BMD_RS04075:801369-802355	1:BMWSH_RS21015:4174293-4175279
0:BMD_RS04080:802709-803557	1:BMWSH_RS21010:4173091-4173939
0:BMD_RS04085:803809-804003	1:BMWSH_RS21005:4172612-4172806
0:BMD_RS04090:804030-804899	1:BMWSH_RS21000:4171716-4172585
0:BMD_RS04095:805527-806720	1:BMWSH_RS20995:4169894-4171087	2:BSU_39020:4005752-4006945	3:MUY_RS21050:4106449-4107642
0:BMD_RS04100:807037-808473	1:BMWSH_RS20990:4168143-4169579	2:BSU_40330:4142675-4144078	3:MUY_RS02085:422070-423515
0:BMD_RS04105:808610-809173	1:BMWSH_RS20985:4167443-4168006
0:BMD_RS04110:809204-809926	1:BMWSH_RS20980:4166688-4167410
0:BMD_RS04115:809907-811280	1:BMWSH_RS20975:4165334-4166707
0:BMD_RS04120:811442-811624	1:BMWSH_RS20970:4165072-4165254
0:BMD_RS04125:812001-812666	1:BMWSH_RS20965:4164030-4164695
0:BMD_RS04130:813013-814281	1:BMWSH_RS20960:4162725-4163993
0:BMD_RS04135:814427-815395	1:BMWSH_RS20955:4161519-4162577
0:BMD_RS04140:815594-817162	1:BMWSH_RS20950:4159842-4161410
0:BMD_RS04145:817175-817861	1:BMWSH_RS20945:4159143-4159829
0:BMD_RS04150:818081-818941	1:BMWSH_RS20940:4158063-4158923
0:BMD_RS04155:818959-819744	1:BMWSH_RS20935:4157260-4158045
0:BMD_RS04160:819777-820352	1:BMWSH_RS20930:4156649-4157227
0:BMD_RS04165:820327-821250	1:BMWSH_RS20925:4155751-4156674
0:BMD_RS04170:821263-821649	1:BMWSH_RS20920:4155313-4155738
0:BMD_RS04175:821871-822341	1:BMWSH_RS20915:4154653-4155123
0:BMD_RS04180:822331-822549	1:BMWSH_RS20910:4154445-4154663
0:BMD_RS04185:822698-822880	1:BMWSH_RS20905:4154114-4154296
0:BMD_RS04190:823274-825202	1:BMWSH_RS20900:4151792-4153720
0:BMD_RS04195:825279-825479	1:BMWSH_RS20895:4151533-4151715
0:BMD_RS04200:825709-826179	1:BMWSH_RS20890:4150815-4151285
0:BMD_RS04205:826276-827689	1:BMWSH_RS20885:4149306-4150718
0:BMD_RS04210:827824-828759	1:BMWSH_RS20880:4148236-4149171	2:BSU_02410:261656-262603	3:MUY_RS01315:238181-239128
0:BMD_RS04220:829053-829685	1:BMWSH_RS20875:4147504-4148136
0:BMD_RS04230:830631-831194	1:BMWSH_RS20865:4146061-4146624
0:BMD_RS04235:831523-832827	1:BMWSH_RS20860:4144429-4145733
0:BMD_RS04240:832981-834570	1:BMWSH_RS20855:4142686-4144275
0:BMD_RS04245:834598-835269	1:BMWSH_RS20850:4141987-4142658
0:BMD_RS04250:835294-836262	1:BMWSH_RS20845:4140994-4141962
0:BMD_RS04255:836608-837480	1:BMWSH_RS20840:4139775-4140647
0:BMD_RS04260:837621-838739	1:BMWSH_RS20835:4138516-4139634
0:BMD_RS04265:838807-839580	1:BMWSH_RS20830:4137678-4138451
0:BMD_RS04270:839619-840464	1:BMWSH_RS20825:4136794-4137639	2:BSU_02990:322271-323119	3:MUY_RS13035:2541263-2542117
0:BMD_RS04275:840457-841662	1:BMWSH_RS20820:4135596-4136801	2:BSU_02980:321013-322269	3:MUY_RS13040:2542117-2543364
0:BMD_RS04280:841698-842561	1:BMWSH_RS20815:4134697-4135560
0:BMD_RS04285:843157-843744	1:BMWSH_RS20810:4133518-4134102	2:BSU_34480:3540717-3541406	3:MUY_RS09975:1964293-1964877
0:BMD_RS04290:843880-845367	1:BMWSH_RS20805:4131895-4133382
0:BMD_RS04295:845393-846769	1:BMWSH_RS20800:4130493-4131869
0:BMD_RS04300:846892-847848	1:BMWSH_RS20795:4129414-4130370
0:BMD_RS04305:848148-849527	1:BMWSH_RS20790:4127734-4129113
0:BMD_RS04310:849641-850300	1:BMWSH_RS20785:4126961-4127620
0:BMD_RS04315:850608-851993	1:BMWSH_RS20765:4122676-4124061
0:BMD_RS04320:851990-853171	1:BMWSH_RS20760:4121498-4122679
0:BMD_RS04325:853280-854413	1:BMWSH_RS20755:4120257-4121390
0:BMD_RS04330:854429-855619	1:BMWSH_RS20750:4119054-4120241
0:BMD_RS04335:855964-856908	1:BMWSH_RS20745:4117808-4118752
0:BMD_RS04340:856988-858022	1:BMWSH_RS20740:4116695-4117729
0:BMD_RS04345:858028-859044	1:BMWSH_RS20735:4115673-4116688
0:BMD_RS04355:859968-860786	1:BMWSH_RS20725:4113577-4114395
0:BMD_RS04360:860892-861269	1:BMWSH_RS20720:4113095-4113472
0:BMD_RS04365:861486-862851	1:BMWSH_RS20715:4111500-4112879
0:BMD_RS04370:863008-863913	1:BMWSH_RS20710:4110644-4111294
0:BMD_RS04375:863926-864780	1:BMWSH_RS20705:4109777-4110631
0:BMD_RS04380:864869-866230	1:BMWSH_RS20700:4108326-4109687
0:BMD_RS04385:866227-867237	1:BMWSH_RS20695:4107319-4108329
0:BMD_RS04390:867673-868950	1:BMWSH_RS20690:4105605-4106882
0:BMD_RS04395:868956-869627	1:BMWSH_RS20685:4104928-4105599
0:BMD_RS04400:869620-870384	1:BMWSH_RS20680:4104171-4104935
0:BMD_RS04405:870381-871124	1:BMWSH_RS20675:4103431-4104174
0:BMD_RS04410:871121-872131	1:BMWSH_RS20670:4102425-4103434
0:BMD_RS04415:872218-872463	1:BMWSH_RS20665:4102093-4102338
0:BMD_RS04420:872858-873415	1:BMWSH_RS20660:4101421-4101978
0:BMD_RS04425:873426-874055	1:BMWSH_RS20655:4100781-4101410
0:BMD_RS04430:874324-874689	1:BMWSH_RS20650:4100148-4100513
0:BMD_RS04435:874941-875522	1:BMWSH_RS20645:4099305-4099886
0:BMD_RS04440:875539-875862	1:BMWSH_RS20640:4098965-4099288
0:BMD_RS04445:875906-876091	1:BMWSH_RS20635:4098737-4098922
0:BMD_RS04450:876107-878077	1:BMWSH_RS20630:4096751-4098721
0:BMD_RS04455:878074-878304	1:BMWSH_RS20625:4096524-4096754
0:BMD_RS04460:878480-878965	1:BMWSH_RS20620:4095863-4096348
0:BMD_RS04465:879157-881532	1:BMWSH_RS20615:4093298-4095674
0:BMD_RS04470:881630-882481	1:BMWSH_RS20610:4092349-4093200
0:BMD_RS04475:882539-883873	1:BMWSH_RS20605:4090957-4092291
0:BMD_RS04480:884089-884418	1:BMWSH_RS20600:4090414-4090743
0:BMD_RS04485:884600-885582	1:BMWSH_RS20595:4089249-4090232
0:BMD_RS04490:885919-887703	1:BMWSH_RS20590:4087424-4089208
0:BMD_RS04495:887720-889462	1:BMWSH_RS20585:4085665-4087407
0:BMD_RS04500:889589-890074	1:BMWSH_RS20580:4085053-4085538
0:BMD_RS04505:890115-891665	1:BMWSH_RS20575:4083462-4085012	2:BSU_38240:3924225-3925766	3:MUY_RS20345:3958239-3959777
0:BMD_RS04510:891682-892023	1:BMWSH_RS20570:4083105-4083449
0:BMD_RS04515:892516-892824	1:BMWSH_RS20565:4082304-4082612
0:BMD_RS04520:893039-893794	1:BMWSH_RS20560:4081331-4082086
0:BMD_RS04525:893826-894653	1:BMWSH_RS20555:4080472-4081299
0:BMD_RS04530:894775-895536	1:BMWSH_RS20550:4079589-4080350
0:BMD_RS04535:895624-896079	1:BMWSH_RS20545:4079040-4079495
0:BMD_RS04540:896432-897070	1:BMWSH_RS20540:4078049-4078687	2:BSU_09000:977069-977734	3:MUY_RS05015:992158-992790
0:BMD_RS04545:897113-898738	1:BMWSH_RS20535:4076381-4078006	2:BSU_09010:977775-979373	3:MUY_RS05020:992830-994419
0:BMD_RS04550:898757-899287	1:BMWSH_RS20530:4075832-4076362	2:BSU_09020:979396-979926	3:MUY_RS05025:994437-994967
0:BMD_RS04555:899296-899706	1:BMWSH_RS20525:4075413-4075823
0:BMD_RS04560:899869-900294	1:BMWSH_RS20520:4074825-4075250
0:BMD_RS04565:900411-901400	1:BMWSH_RS20515:4073718-4074707	2:BSU_35910:3701411-3702391	3:MUY_RS19325:3755138-3756118
0:BMD_RS04570:901393-902271	1:BMWSH_RS20510:4072847-4073725	2:BSU_35920:3702393-3703274	3:MUY_RS19330:3756121-3757002
0:BMD_RS04575:902272-902661	1:BMWSH_RS20505:4072457-4072846	2:BSU_35930:3703271-3703666	3:MUY_RS19335:3756999-3757394
0:BMD_RS04580:902676-904157	1:BMWSH_RS20500:4070961-4072442	2:BSU_35940:3703682-3705163	3:MUY_RS19340:3757432-3758913
0:BMD_RS04585:904159-905124	1:BMWSH_RS20495:4070000-4070959	2:BSU_35950:3705165-3706133	3:MUY_RS19345:3758915-3759877
0:BMD_RS04590:905136-906056	1:BMWSH_RS20490:4069068-4069988	2:BSU_35960:3706145-3707062	3:MUY_RS19350:3759892-3760806
0:BMD_RS04595:906496-907740	1:BMWSH_RS20485:4067362-4068630
0:BMD_RS04600:907896-908507	1:BMWSH_RS20480:4066337-4066948
0:BMD_RS04605:908859-910136	1:BMWSH_RS20475:4064708-4065985
0:BMD_RS04610:910209-911063	1:BMWSH_RS20470:4063781-4064635
0:BMD_RS04615:911132-911938	1:BMWSH_RS20465:4062907-4063713
0:BMD_RS04620:911990-912724	1:BMWSH_RS20460:4061801-4062535
0:BMD_RS04625:912755-913270	1:BMWSH_RS20455:4061256-4061771
0:BMD_RS04630:913760-915367	1:BMWSH_RS20450:4059167-4060774
0:BMD_RS04635:915368-916417	1:BMWSH_RS20445:4058118-4059166
0:BMD_RS04640:916407-917816	1:BMWSH_RS20440:4056719-4058128
0:BMD_RS04645:917813-921062	1:BMWSH_RS20435:4053474-4056722
0:BMD_RS04650:921065-921433	1:BMWSH_RS20430:4053103-4053471
0:BMD_RS04655:921423-924296	1:BMWSH_RS20425:4050240-4053113
0:BMD_RS04660:924750-925124	1:BMWSH_RS20420:4049422-4049796
0:BMD_RS04665:925161-925967	1:BMWSH_RS20415:4048579-4049385
0:BMD_RS04670:925980-926567	1:BMWSH_RS20410:4047979-4048566
0:BMD_RS04675:926928-928247	1:BMWSH_RS20405:4046299-4047618
0:BMD_RS04680:928760-929389	1:BMWSH_RS20400:4045158-4045786
0:BMD_RS04685:929443-930012	1:BMWSH_RS20395:4044535-4045104
0:BMD_RS04690:930535-931878	1:BMWSH_RS20390:4042670-4044013
0:BMD_RS04695:932489-933814	1:BMWSH_RS20385:4040855-4042180
0:BMD_RS04700:933961-934992	1:BMWSH_RS20380:4039677-4040708
0:BMD_RS04705:935017-935574	1:BMWSH_RS20375:4039095-4039652
0:BMD_RS04710:936120-937550	1:BMWSH_RS20370:4037137-4038567
0:BMD_RS04715:937602-939359	1:BMWSH_RS20365:4035328-4037085
0:BMD_RS04720:939426-940211	1:BMWSH_RS20360:4034476-4035261
0:BMD_RS25805:940250-940426	1:BMWSH_RS26300:4034261-4034437
0:BMD_RS04725:940627-942090	1:BMWSH_RS20355:4032599-4034062	2:BSU_07800:850367-851779	3:MUY_RS04215:837994-839406
0:BMD_RS04730:942106-943791	1:BMWSH_RS20350:4030898-4032583	2:BSU_07810:851850-853535	3:MUY_RS04220:839480-841168
0:BMD_RS04735:943880-944596	1:BMWSH_RS20345:4030093-4030809	2:BSU_07820:853556-854272	3:MUY_RS04225:841190-841906
0:BMD_RS04740:944952-945674	1:BMWSH_RS20340:4029021-4029743
0:BMD_RS04745:945664-946662	1:BMWSH_RS20335:4028033-4029031
0:BMD_RS04750:946674-947429	1:BMWSH_RS20330:4027265-4028020
0:BMD_RS04755:947439-948626	1:BMWSH_RS20325:4026068-4027255
0:BMD_RS04760:948669-949319	1:BMWSH_RS20320:4025376-4026026
0:BMD_RS04765:949711-950340	1:BMWSH_RS20315:4024355-4024984
0:BMD_RS04770:950442-950861	1:BMWSH_RS20310:4023834-4024253
0:BMD_RS04775:951326-951979	1:BMWSH_RS20305:4022716-4023369
0:BMD_RS04780:952148-953182	1:BMWSH_RS20300:4021513-4022547
0:BMD_RS04785:953291-953530	1:BMWSH_RS26295:4021206-4021402
0:BMD_RS04790:953481-954359	1:BMWSH_RS20295:4020377-4021258
0:BMD_RS04795:954521-955501	1:BMWSH_RS20290:4019225-4020205
0:BMD_RS04800:955695-956315	1:BMWSH_RS20285:4018411-4019031
0:BMD_RS04805:956830-957726	1:BMWSH_RS20280:4016998-4017894
0:BMD_RS04810:958363-959667	1:BMWSH_RS20275:4015056-4016360
0:BMD_RS04815:959779-960987	1:BMWSH_RS20270:4013736-4014944
0:BMD_RS04820:960987-961943	1:BMWSH_RS20265:4012780-4013736
0:BMD_RS04825:962095-963543	1:BMWSH_RS20260:4011180-4012628
0:BMD_RS04830:963635-964498	1:BMWSH_RS20255:4010213-4011088
0:BMD_RS04835:964751-966502	1:BMWSH_RS20250:4008209-4009960
0:BMD_RS04840:966517-970128	1:BMWSH_RS20245:4004583-4008194
0:BMD_RS04845:970145-970798	1:BMWSH_RS20240:4003913-4004566
0:BMD_RS04850:970819-971556	1:BMWSH_RS20235:4003155-4003892
0:BMD_RS04855:971833-973182	1:BMWSH_RS20230:4001529-4002878
0:BMD_RS04860:974169-975497	1:BMWSH_RS20225:3999219-4000547
0:BMD_RS04865:975545-975742	1:BMWSH_RS20220:3998974-3999171
0:BMD_RS04870:976167-976799	1:BMWSH_RS20215:3997916-3998548
0:BMD_RS04875:976971-977957	1:BMWSH_RS20210:3996751-3997737
0:BMD_RS04880:978570-979112	1:BMWSH_RS20205:3995635-3996177
0:BMD_RS04885:979232-979675	1:BMWSH_RS20200:3995072-3995515
0:BMD_RS04890:980137-980748	1:BMWSH_RS20195:3994020-3994631
0:BMD_RS25810:980741-980887	1:BMWSH_RS26290:3993881-3994027
0:BMD_RS04895:980892-981119	1:BMWSH_RS20190:3993649-3993876
0:BMD_RS25655:981597-983020	1:BMWSH_RS25700:3991750-3993174
0:BMD_RS04910:983049-983222	1:BMWSH_RS20180:3991548-3991721
0:BMD_RS04915:983296-983610	1:BMWSH_RS20175:3991160-3991474
0:BMD_RS04920:983612-983953	1:BMWSH_RS20170:3990817-3991158
0:BMD_RS04925:983996-984586	1:BMWSH_RS20165:3990184-3990774
0:BMD_RS04930:984671-985326	1:BMWSH_RS20160:3989446-3990099
0:BMD_RS04935:986235-987416	1:BMWSH_RS20155:3987356-3988537	2:BSU_35900:3699446-3700627	3:MUY_RS19320:3753167-3754348
0:BMD_RS04940:987433-987882	1:BMWSH_RS20150:3986890-3987339
0:BMD_RS04945:987923-989119	1:BMWSH_RS20145:3985653-3986849
0:BMD_RS04950:989149-990711	1:BMWSH_RS20140:3984062-3985624
0:BMD_RS04955:990732-990935	1:BMWSH_RS20135:3983838-3984041
0:BMD_RS04960:991049-992611	1:BMWSH_RS20130:3982152-3983714
0:BMD_RS04965:992638-993087	1:BMWSH_RS20125:3981676-3982125
0:BMD_RS04970:993834-994307	1:BMWSH_RS20120:3980694-3981167
0:BMD_RS04975:994437-995096	1:BMWSH_RS20115:3979906-3980565
0:BMD_RS04980:995127-995309	1:BMWSH_RS20110:3979692-3979874
0:BMD_RS04985:995453-995947	1:BMWSH_RS20105:3979060-3979551
0:BMD_RS04990:996038-997588	1:BMWSH_RS20100:3977420-3978970	3:MUY_RS10560:2076813-2078000
0:BMD_RS04995:997804-998658	1:BMWSH_RS20095:3976349-3977203
0:BMD_RS05000:998673-998978	1:BMWSH_RS20090:3976029-3976334
0:BMD_RS05005:999059-1000360	1:BMWSH_RS20085:3974647-3975948
0:BMD_RS05010:1000416-1000682	1:BMWSH_RS20080:3974326-3974592
0:BMD_RS05015:1000699-1002015	1:BMWSH_RS20075:3972993-3974309
0:BMD_RS05020:1002017-1003162	1:BMWSH_RS20070:3971846-3972991
0:BMD_RS05025:1003180-1003515	1:BMWSH_RS20065:3971493-3971828
0:BMD_RS05030:1003512-1004600	1:BMWSH_RS20060:3970408-3971496
0:BMD_RS05035:1004605-1005498	1:BMWSH_RS20055:3969510-3970403
0:BMD_RS05040:1005534-1006438	1:BMWSH_RS20050:3968560-3969474
0:BMD_RS05045:1006607-1008625	1:BMWSH_RS20045:3966372-3968390
0:BMD_RS05050:1008641-1008916	1:BMWSH_RS20040:3966081-3966356
0:BMD_RS05055:1008920-1010182	1:BMWSH_RS20035:3964815-3966077
0:BMD_RS05065:1011141-1011731	1:BMWSH_RS20025:3963779-3964369
0:BMD_RS05070:1011814-1012482	1:BMWSH_RS20020:3963028-3963696
0:BMD_RS05075:1012515-1013108	1:BMWSH_RS20015:3962402-3962995
0:BMD_RS05080:1013245-1015176	1:BMWSH_RS20010:3960334-3962265
0:BMD_RS05085:1015244-1016321	1:BMWSH_RS20005:3959222-3960277
0:BMD_RS05090:1016887-1017561	1:BMWSH_RS20000:3957982-3958656
0:BMD_RS05095:1017693-1018562	1:BMWSH_RS19995:3956981-3957850
0:BMD_RS05100:1018595-1018945	1:BMWSH_RS19990:3956595-3956948
0:BMD_RS05105:1019281-1020213	1:BMWSH_RS19985:3955625-3956557
0:BMD_RS05110:1020398-1021111	1:BMWSH_RS19980:3954727-3955440
0:BMD_RS05115:1021260-1021970	1:BMWSH_RS19975:3953868-3954578
0:BMD_RS05120:1022174-1023373	1:BMWSH_RS19970:3952465-3953664
0:BMD_RS05125:1023370-1024254	1:BMWSH_RS19965:3951584-3952468
0:BMD_RS05130:1024452-1025432	1:BMWSH_RS19960:3950406-3951386
0:BMD_RS05135:1025662-1025844	1:BMWSH_RS19955:3949993-3950175
0:BMD_RS05140:1026050-1026418	1:BMWSH_RS19950:3949398-3949787
0:BMD_RS05145:1026653-1026834	1:BMWSH_RS19905:3942511-3942698
0:BMD_RS05150:1027083-1027856	1:BMWSH_RS19900:3941495-3942268
0:BMD_RS05155:1028060-1030033	1:BMWSH_RS19895:3939297-3941270
0:BMD_RS05160:1030057-1030371	1:BMWSH_RS19890:3938959-3939273
0:BMD_RS05165:1030661-1031512	1:BMWSH_RS19885:3937818-3938669
0:BMD_RS05170:1031575-1032360	1:BMWSH_RS19880:3936970-3937755
0:BMD_RS05175:1032507-1033469	1:BMWSH_RS19875:3935820-3936782
0:BMD_RS05180:1033671-1033871	1:BMWSH_RS19870:3935418-3935618
0:BMD_RS05185:1033868-1035331	1:BMWSH_RS19865:3933958-3935421
0:BMD_RS05190:1036190-1037497	1:BMWSH_RS19860:3932032-3933339
0:BMD_RS05195:1037499-1038422	1:BMWSH_RS19855:3931108-3932030
0:BMD_RS05200:1038637-1039908	1:BMWSH_RS19850:3929620-3930891
0:BMD_RS05205:1040245-1040424	1:BMWSH_RS19845:3929307-3929486
0:BMD_RS05210:1040795-1041259	1:BMWSH_RS19840:3928343-3928807
0:BMD_RS05215:1041456-1042331	1:BMWSH_RS19835:3927272-3928147
0:BMD_RS05220:1042549-1045863	1:BMWSH_RS19830:3923740-3927054
0:BMD_RS05225:1046046-1046888	1:BMWSH_RS19825:3922716-3923558	2:BSU_29050:2970038-2970880	3:MUY_RS14500:2810323-2811171
0:BMD_RS25830:1047270-1047437	1:BMWSH_RS26280:3922302-3922469
0:BMD_RS05230:1047532-1047690	1:BMWSH_RS19820:3922049-3922207
0:BMD_RS05235:1048218-1049573	1:BMWSH_RS19815:3920165-3921520
0:BMD_RS05240:1050005-1051114	1:BMWSH_RS19810:3918610-3919719
0:BMD_RS05245:1051111-1051938	1:BMWSH_RS19805:3917786-3918613
0:BMD_RS05250:1051961-1052767	1:BMWSH_RS19800:3916953-3917759
0:BMD_RS05255:1052935-1054329	1:BMWSH_RS19795:3915392-3916762
0:BMD_RS05260:1054403-1055719	1:BMWSH_RS19790:3914002-3915318
0:BMD_RS05265:1055756-1057189	1:BMWSH_RS19785:3912532-3913965
0:BMD_RS05270:1057320-1058657	1:BMWSH_RS19780:3911064-3912401
0:BMD_RS05285:1062519-1062782	1:BMWSH_RS19765:3908533-3908796
0:BMD_RS05290:1062783-1063421	1:BMWSH_RS19760:3907894-3908532
0:BMD_RS05295:1063571-1064562	1:BMWSH_RS19755:3906752-3907744
0:BMD_RS05305:1065479-1065700	1:BMWSH_RS19750:3906233-3906451
0:BMD_RS05310:1065693-1065953	1:BMWSH_RS19745:3905976-3906236
0:BMD_RS05315:1066234-1068765	1:BMWSH_RS19705:3896047-3898596
0:BMD_RS05320:1068823-1069467	1:BMWSH_RS19700:3895363-3896007
0:BMD_RS05325:1069516-1070442	1:BMWSH_RS19695:3894385-3895314
0:BMD_RS05335:1071142-1072329	1:BMWSH_RS19675:3888186-3889373
0:BMD_RS05340:1072341-1072793	1:BMWSH_RS19670:3887722-3888174
0:BMD_RS05345:1072803-1073960	1:BMWSH_RS19665:3886552-3887712
0:BMD_RS05350:1073965-1075614	1:BMWSH_RS19660:3884902-3886551
0:BMD_RS05355:1075638-1076057	1:BMWSH_RS19655:3884456-3884878
0:BMD_RS05360:1076105-1076239	1:BMWSH_RS19650:3884275-3884409
0:BMD_RS05365:1076563-1077291	1:BMWSH_RS19645:3883176-3883949
0:BMD_RS05370:1077521-1078162	1:BMWSH_RS19640:3882304-3882945
0:BMD_RS05375:1078177-1079142	1:BMWSH_RS19635:3881324-3882289
0:BMD_RS05380:1079143-1079847	1:BMWSH_RS19630:3880619-3881323
0:BMD_RS05395:1082747-1083304	1:BMWSH_RS19625:3879869-3880423
0:BMD_RS05400:1083537-1084328	1:BMWSH_RS19620:3878845-3879636
0:BMD_RS05410:1086602-1087078	1:BMWSH_RS19615:3877730-3878212
0:BMD_RS05415:1087561-1087923	1:BMWSH_RS19610:3876915-3877268
0:BMD_RS05490:1109215-1110552	1:BMWSH_RS19515:3851199-3852530
0:BMD_RS05495:1110701-1111453	1:BMWSH_RS19500:3847504-3848262
0:BMD_RS05500:1111443-1112153	1:BMWSH_RS19495:3846810-3847484
0:BMD_RS05505:1112471-1113238	1:BMWSH_RS19490:3845832-3846599
0:BMD_RS05510:1113382-1114263	1:BMWSH_RS19485:3844904-3845785	2:BSU_35670:3665629-3666507	3:MUY_RS19185:3719795-3720673
0:BMD_RS05515:1114367-1115317	1:BMWSH_RS19480:3843900-3844850
0:BMD_RS05520:1115515-1116303	1:BMWSH_RS19475:3842916-3843476
0:BMD_RS05525:1116530-1117282	1:BMWSH_RS19470:3841934-3842686
0:BMD_RS05530:1117562-1118329	1:BMWSH_RS19465:3840887-3841654
0:BMD_RS05535:1118430-1120151	1:BMWSH_RS19460:3839065-3840786
0:BMD_RS05540:1120195-1121775	1:BMWSH_RS19455:3837440-3839020
0:BMD_RS05545:1121799-1122425	1:BMWSH_RS19450:3836790-3837416
0:BMD_RS05550:1122719-1123621	1:BMWSH_RS19445:3835594-3836496
0:BMD_RS05555:1123618-1125057	1:BMWSH_RS19440:3834158-3835597
0:BMD_RS05560:1125164-1126522	1:BMWSH_RS19435:3832693-3834051
0:BMD_RS05565:1126662-1127141	1:BMWSH_RS19430:3832074-3832553
0:BMD_RS05570:1127243-1127734	1:BMWSH_RS19425:3831483-3831974
0:BMD_RS05575:1128147-1128893	1:BMWSH_RS19420:3830264-3831031
0:BMD_RS05580:1129501-1131915	1:BMWSH_RS19410:3826609-3829023	2:BSU_03300:355764-358181	3:MUY_RS02390:489205-491625
0:BMD_RS05585:1131934-1132260	1:BMWSH_RS19405:3826264-3826590	2:BSU_03290:355412-355732	3:MUY_RS02395:491656-491976
0:BMD_RS05590:1132333-1133103	1:BMWSH_RS19400:3825422-3826192
0:BMD_RS05595:1133128-1133964	1:BMWSH_RS19395:3824561-3825397
0:BMD_RS05600:1134181-1134507	1:BMWSH_RS19390:3824018-3824344
0:BMD_RS05605:1134963-1135940	1:BMWSH_RS19385:3822585-3823562
0:BMD_RS05610:1136306-1137169	1:BMWSH_RS19380:3821260-3822123
0:BMD_RS05615:1137510-1137968	1:BMWSH_RS19375:3820533-3820991
0:BMD_RS05620:1138372-1139505	1:BMWSH_RS19370:3818994-3820127
0:BMD_RS05625:1139508-1140890	1:BMWSH_RS19365:3817609-3818991
0:BMD_RS05630:1141001-1141645	1:BMWSH_RS19360:3816854-3817498
0:BMD_RS05635:1141707-1142537	1:BMWSH_RS19355:3815973-3816803
0:BMD_RS05640:1142614-1142985	1:BMWSH_RS19350:3815525-3815893
0:BMD_RS05645:1143535-1144506	1:BMWSH_RS19345:3813939-3814910
0:BMD_RS05650:1144546-1147746	1:BMWSH_RS19340:3810711-3813899
0:BMD_RS05655:1148192-1148710	1:BMWSH_RS19335:3809747-3810265
0:BMD_RS05660:1148851-1149129	1:BMWSH_RS19330:3809325-3809603
0:BMD_RS05665:1149131-1149589	1:BMWSH_RS19325:3808865-3809323
0:BMD_RS05670:1150335-1151060	1:BMWSH_RS19315:3806960-3807685
0:BMD_RS05675:1151076-1151801	1:BMWSH_RS19310:3806219-3806944
0:BMD_RS05680:1151859-1152596	1:BMWSH_RS19305:3805424-3806161
0:BMD_RS05685:1152599-1153783	1:BMWSH_RS19300:3804237-3805421
0:BMD_RS05690:1154110-1155987	1:BMWSH_RS19295:3802032-3803909
0:BMD_RS05695:1156177-1156896	1:BMWSH_RS19290:3800864-3801583
0:BMD_RS05700:1157026-1157400	1:BMWSH_RS19285:3800355-3800729
0:BMD_RS05705:1157480-1157797	1:BMWSH_RS19280:3799958-3800275
0:BMD_RS05710:1157856-1158173	1:BMWSH_RS19275:3799586-3799903
0:BMD_RS05715:1158685-1160379	1:BMWSH_RS19270:3797374-3799068
0:BMD_RS05720:1160394-1161617	1:BMWSH_RS19265:3796136-3797359
0:BMD_RS05725:1161614-1162756	1:BMWSH_RS19260:3794994-3796139
0:BMD_RS05735:1163515-1164870	1:BMWSH_RS19250:3792886-3794241
0:BMD_RS05740:1164930-1165295	1:BMWSH_RS19245:3792461-3792826
0:BMD_RS05745:1165523-1165723	1:BMWSH_RS19240:3792033-3792233
0:BMD_RS05750:1165871-1166269	1:BMWSH_RS19235:3791487-3791885
0:BMD_RS05755:1166275-1167141	1:BMWSH_RS19230:3790615-3791481
0:BMD_RS05760:1167291-1168166	1:BMWSH_RS19225:3789585-3790460
0:BMD_RS05765:1168308-1168754	1:BMWSH_RS19220:3788997-3789443
0:BMD_RS05770:1168791-1169342	1:BMWSH_RS19210:3788105-3788656
0:BMD_RS05775:1169547-1169882	1:BMWSH_RS19205:3787579-3787914
0:BMD_RS05790:1171478-1172230	1:BMWSH_RS19200:3786546-3787298
0:BMD_RS05800:1172930-1173436	1:BMWSH_RS19190:3784327-3784833
0:BMD_RS05805:1173484-1174638	1:BMWSH_RS19185:3783125-3784279
0:BMD_RS05810:1174871-1175113	1:BMWSH_RS19180:3782653-3782895
0:BMD_RS05815:1175582-1177195	1:BMWSH_RS19175:3780568-3782181
0:BMD_RS05820:1177214-1178011	1:BMWSH_RS19170:3779752-3780549
0:BMD_RS05825:1178165-1178593	1:BMWSH_RS26235:3779210-3779605
0:BMD_RS05830:1178714-1179160	1:BMWSH_RS19160:3778650-3779096
0:BMD_RS05835:1179458-1180627	1:BMWSH_RS19150:3777182-3778351
0:BMD_RS05840:1180802-1180996	1:BMWSH_RS19145:3776812-3777006
0:BMD_RS05845:1181028-1182329	1:BMWSH_RS19140:3775479-3776780
0:BMD_RS05850:1182549-1183499	1:BMWSH_RS19135:3774311-3775261
0:BMD_RS05855:1183517-1184215	1:BMWSH_RS19130:3773596-3774293
0:BMD_RS05860:1184391-1185128	1:BMWSH_RS19125:3772683-3773420
0:BMD_RS05865:1185130-1186296	1:BMWSH_RS19120:3771515-3772681
0:BMD_RS05870:1186677-1187459	1:BMWSH_RS19115:3770499-3771287
0:BMD_RS05875:1187597-1188097	1:BMWSH_RS19110:3769861-3770361
0:BMD_RS05880:1188300-1188728	1:BMWSH_RS19105:3769231-3769629
0:BMD_RS05885:1188882-1189844	1:BMWSH_RS19100:3768116-3769078
0:BMD_RS05890:1189870-1190994	1:BMWSH_RS19095:3766966-3768090
0:BMD_RS05895:1191007-1192092	1:BMWSH_RS19090:3765868-3766953
0:BMD_RS05900:1192107-1193627	1:BMWSH_RS19085:3764333-3765853
0:BMD_RS05905:1193830-1195485	1:BMWSH_RS19080:3762475-3764130
0:BMD_RS05910:1196237-1196980	1:BMWSH_RS19075:3760980-3761723
0:BMD_RS05915:1197125-1200163	1:BMWSH_RS19070:3757797-3760835
0:BMD_RS05920:1200431-1201246	1:BMWSH_RS19065:3756702-3757517	2:BSU_13440:1410654-1411628	3:MUY_RS07400:1469504-1470271
0:BMD_RS05925:1201617-1202327	1:BMWSH_RS19060:3755628-3756338	2:BSU_13450:1411892-1412647	3:MUY_RS07405:1470564-1471319
0:BMD_RS05930:1202379-1202576	1:BMWSH_RS19055:3755378-3755575
0:BMD_RS05935:1202720-1203232	1:BMWSH_RS19050:3754722-3755234
0:BMD_RS05940:1203401-1203880	1:BMWSH_RS19045:3754074-3754553
0:BMD_RS05945:1204234-1204833	1:BMWSH_RS19040:3753121-3753720
0:BMD_RS05950:1204915-1205658	1:BMWSH_RS19035:3752296-3753039
0:BMD_RS05955:1205735-1206823	1:BMWSH_RS19030:3751131-3752219
0:BMD_RS05960:1207372-1208730	1:BMWSH_RS19025:3749228-3750586
0:BMD_RS26375:1209018-1209179	1:BMWSH_RS26470:3748639-3748800
0:BMD_RS05970:1209383-1211152	1:BMWSH_RS19010:3746666-3748435
0:BMD_RS05975:1211346-1212065	1:BMWSH_RS19005:3745753-3746472
0:BMD_RS05980:1212204-1213724	1:BMWSH_RS19000:3744094-3745614
0:BMD_RS05985:1213760-1214590	1:BMWSH_RS18995:3743228-3744058
0:BMD_RS05990:1214874-1215593	1:BMWSH_RS18990:3742115-3742834	2:BSU_34050:3494985-3495701	3:MUY_RS18510:3588360-3589076
0:BMD_RS05995:1215611-1217050	1:BMWSH_RS18985:3740658-3742097	2:BSU_34040:3493519-3494958	3:MUY_RS18505:3586883-3588316
0:BMD_RS06000:1217028-1217741	1:BMWSH_RS18980:3739967-3740680	2:BSU_34030:3492797-3493519	3:MUY_RS18500:3586164-3586886
0:BMD_RS06005:1218139-1220319	1:BMWSH_RS18975:3737534-3739714
0:BMD_RS06010:1220338-1220841	1:BMWSH_RS18970:3737017-3737514
0:BMD_RS06015:1221141-1222199	1:BMWSH_RS18965:3735348-3736406	2:BSU_13550:1422172-1423233	3:MUY_RS07465:1482874-1483935
0:BMD_RS06020:1222235-1223407	1:BMWSH_RS18960:3734140-3735312	2:BSU_13560:1423241-1424434	3:MUY_RS07470:1483941-1485137
0:BMD_RS06025:1223785-1224567	1:BMWSH_RS18955:3732980-3733762
0:BMD_RS06030:1224680-1225852	1:BMWSH_RS18950:3731708-3732868	2:BSU_13580:1425641-1426837	3:MUY_RS07480:1486324-1487514
0:BMD_RS06035:1226170-1227414	1:BMWSH_RS18945:3730136-3731380	2:BSU_13590:1427061-1428278	3:MUY_RS07485:1487721-1488965
0:BMD_RS06040:1227411-1228076	1:BMWSH_RS18940:3729474-3730139
0:BMD_RS06045:1228073-1228711	1:BMWSH_RS18935:3728839-3729477	2:BSU_13610:1428940-1429569
0:BMD_RS06050:1228727-1229242	1:BMWSH_RS18930:3728308-3728823	2:BSU_13620:1429584-1430120	3:MUY_RS07495:1490266-1490805
0:BMD_RS06055:1229365-1230441	1:BMWSH_RS18925:3727109-3728185
0:BMD_RS06060:1230458-1231963	1:BMWSH_RS18920:3725587-3727092
0:BMD_RS06065:1231960-1232994	1:BMWSH_RS18915:3724556-3725590
0:BMD_RS06070:1233081-1234421	1:BMWSH_RS18910:3723128-3724469
0:BMD_RS06075:1234873-1235112	1:BMWSH_RS18905:3722646-3722885
0:BMD_RS06080:1235177-1235908	1:BMWSH_RS18900:3721850-3722581
0:BMD_RS06085:1236066-1236833	1:BMWSH_RS18895:3720926-3721693
0:BMD_RS06090:1237033-1237503	1:BMWSH_RS18890:3720256-3720726
0:BMD_RS06095:1237674-1239368	1:BMWSH_RS18885:3718391-3720085
0:BMD_RS06100:1239718-1241301	1:BMWSH_RS18880:3716460-3718042
0:BMD_RS06105:1241642-1241908	1:BMWSH_RS18875:3715853-3716119
0:BMD_RS06110:1241960-1244074	1:BMWSH_RS18870:3713687-3715801
0:BMD_RS06115:1244494-1245876	1:BMWSH_RS18865:3711885-3713267
0:BMD_RS06120:1246169-1247050	1:BMWSH_RS18860:3710710-3711591
0:BMD_RS06125:1247329-1248048	1:BMWSH_RS18855:3709712-3710431
0:BMD_RS06130:1248827-1249492	1:BMWSH_RS18830:3704281-3704946	2:BSU_13720:1439448-1440107	3:MUY_RS07545:1499761-1500420
0:BMD_RS06135:1249492-1249932	1:BMWSH_RS18825:3703841-3704281	2:BSU_13730:1440100-1440549	3:MUY_RS07550:1500423-1500863
0:BMD_RS06140:1249925-1250656	1:BMWSH_RS18820:3703117-3703848	2:BSU_13740:1440542-1441273	3:MUY_RS07555:1500856-1501587
0:BMD_RS06145:1250755-1251252	1:BMWSH_RS18815:3702521-3703018	2:BSU_13750:1441291-1441788	3:MUY_RS07560:1501609-1502106
0:BMD_RS06150:1251321-1252022	1:BMWSH_RS18810:3701751-3702452
0:BMD_RS06155:1252055-1252294	1:BMWSH_RS18805:3701484-3701717
0:BMD_RS06160:1252611-1252796	1:BMWSH_RS18800:3700982-3701167
0:BMD_RS06165:1253105-1253950	1:BMWSH_RS18795:3699829-3700674
0:BMD_RS06170:1253968-1254162	1:BMWSH_RS18790:3699617-3699811
0:BMD_RS06175:1254310-1254636	1:BMWSH_RS18785:3699143-3699469
0:BMD_RS06180:1254949-1255653	1:BMWSH_RS25690:3698117-3698829
0:BMD_RS06185:1255679-1256038	1:BMWSH_RS18775:3697735-3698094
0:BMD_RS06190:1256714-1257001	1:BMWSH_RS18770:3696763-3697020
0:BMD_RS06195:1257232-1258530	1:BMWSH_RS18765:3695234-3696532
0:BMD_RS06200:1258698-1259066	1:BMWSH_RS18760:3694685-3695059
0:BMD_RS06205:1259271-1259534	1:BMWSH_RS18755:3694217-3694480
0:BMD_RS06210:1259583-1259789	1:BMWSH_RS18750:3693962-3694168
0:BMD_RS06215:1259847-1260644	1:BMWSH_RS18745:3693107-3693904
0:BMD_RS06220:1261021-1264464	1:BMWSH_RS18740:3689339-3692782	3:MUY_RS06200:1239538-1242954
0:BMD_RS06225:1264465-1266303	1:BMWSH_RS18735:3687500-3689338	3:MUY_RS06205:1242947-1244776
0:BMD_RS06230:1266851-1267891	1:BMWSH_RS18730:3685919-3686959
0:BMD_RS06235:1268193-1268447	1:BMWSH_RS18725:3685363-3685617
0:BMD_RS06240:1268428-1269087	1:BMWSH_RS18720:3684723-3685382
0:BMD_RS06245:1269104-1270297	1:BMWSH_RS18715:3683513-3684706	2:BSU_23260:2428389-2429585	3:MUY_RS12275:2408269-2409465
0:BMD_RS06250:1270389-1270859	1:BMWSH_RS18710:3682951-3683421	2:BSU_23250:2427892-2428356	3:MUY_RS12270:2407770-2408234
0:BMD_RS06255:1271302-1272174	1:BMWSH_RS18705:3681671-3682543
0:BMD_RS06260:1272306-1273154	1:BMWSH_RS18700:3680691-3681539	2:BSU_13880:1456092-1456958	3:MUY_RS07950:1562048-1562893
0:BMD_RS06265:1273426-1275480	1:BMWSH_RS18695:3678353-3680419	2:BSU_13890:1457187-1459286	3:MUY_RS07955:1563116-1565212
0:BMD_RS06270:1275499-1275765	1:BMWSH_RS18690:3678068-3678334	2:BSU_13900:1459384-1459650	3:MUY_RS07960:1565313-1565579
0:BMD_RS06275:1275765-1277486	1:BMWSH_RS18685:3676347-3678068	2:BSU_13910:1459650-1461362	3:MUY_RS07965:1565579-1567297
0:BMD_RS06280:1277528-1278214	1:BMWSH_RS18680:3675619-3676305
0:BMD_RS06285:1278211-1278579	1:BMWSH_RS18675:3675254-3675622
0:BMD_RS06290:1279063-1279938	1:BMWSH_RS18670:3673880-3674755
0:BMD_RS06295:1280180-1280956	1:BMWSH_RS18665:3672862-3673638
0:BMD_RS06300:1281126-1281821	1:BMWSH_RS18660:3672028-3672723
0:BMD_RS06305:1281966-1282751	1:BMWSH_RS18655:3671098-3671883	3:MUY_RS07990:1571644-1572438
0:BMD_RS06310:1282788-1283399	1:BMWSH_RS18650:3670450-3671061
0:BMD_RS06315:1283552-1284715	1:BMWSH_RS18645:3669134-3670297
0:BMD_RS06320:1284812-1285033	1:BMWSH_RS18640:3668816-3669037
0:BMD_RS06325:1285237-1285431	1:BMWSH_RS18635:3668418-3668612
0:BMD_RS06330:1285545-1286144	1:BMWSH_RS18630:3667705-3668304
0:BMD_RS06335:1286441-1287346	1:BMWSH_RS18625:3666502-3667407	2:BSU_14010:1473605-1474516	3:MUY_RS08030:1582295-1583212
0:BMD_RS06340:1287396-1287863	1:BMWSH_RS18620:3665984-3666451	2:BSU_14020:1474560-1475024	3:MUY_RS08035:1583244-1583705
0:BMD_RS06345:1288119-1288631	1:BMWSH_RS18615:3665218-3665730	2:BSU_14040:1476518-1477012	3:MUY_RS08045:1585237-1585734
0:BMD_RS06350:1288741-1290267	1:BMWSH_RS18610:3663583-3665108
0:BMD_RS06355:1290341-1292464	1:BMWSH_RS18605:3661385-3663508
0:BMD_RS06360:1292504-1292797	1:BMWSH_RS18600:3661007-3661345
0:BMD_RS06365:1292943-1293809	1:BMWSH_RS18595:3659995-3660861	2:BSU_14050:1477069-1477929
0:BMD_RS06370:1293981-1294745	1:BMWSH_RS18590:3659059-3659823	2:BSU_14060:1478072-1478836	3:MUY_RS08055:1586917-1587681
0:BMD_RS06375:1294851-1296062	1:BMWSH_RS18585:3657742-3658953	2:BSU_14090:1482248-1483471	3:MUY_RS08060:1587749-1588969
0:BMD_RS06380:1296218-1296700	1:BMWSH_RS18580:3657115-3657585
0:BMD_RS06385:1296730-1296966	1:BMWSH_RS18575:3656837-3657073
0:BMD_RS06390:1297247-1297483	1:BMWSH_RS18570:3656320-3656556	2:BSU_14100:1484117-1484356	3:MUY_RS08070:1590163-1590405
0:BMD_RS06395:1297866-1298321	1:BMWSH_RS18565:3655482-3655937
0:BMD_RS06400:1298421-1299299	1:BMWSH_RS18560:3654504-3655382	2:BSU_14140:1486045-1486926	3:MUY_RS08090:1592227-1593102
0:BMD_RS06405:1299429-1300148	1:BMWSH_RS18555:3653656-3654375	2:BSU_14180:1488973-1489683	3:MUY_RS08110:1595183-1595893
0:BMD_RS06410:1300293-1301420	1:BMWSH_RS18550:3652384-3653511	2:BSU_14190:1489753-1490877	3:MUY_RS08115:1595962-1597086
0:BMD_RS06415:1301477-1301722	1:BMWSH_RS18545:3652082-3652327	2:BSU_14200:1490939-1491184	3:MUY_RS08120:1597149-1597394
0:BMD_RS06420:1301758-1302621	1:BMWSH_RS18540:3651183-3652046
0:BMD_RS06425:1302978-1303526	1:BMWSH_RS18535:3650278-3650826	2:BSU_14220:1492261-1492803	3:MUY_RS08125:1597689-1598231
0:BMD_RS06430:1303629-1304075	1:BMWSH_RS18530:3649730-3650176	2:BSU_14230:1492875-1493321	3:MUY_RS08130:1598313-1598771
0:BMD_RS06435:1304263-1305159	1:BMWSH_RS18525:3648646-3649542
0:BMD_RS06440:1305466-1307202	1:BMWSH_RS18520:3646516-3648252	2:BSU_14320:1499889-1501646	3:MUY_RS08180:1606053-1607810
0:BMD_RS06445:1307218-1309023	1:BMWSH_RS18515:3644695-3646500	2:BSU_14330:1501658-1503472	3:MUY_RS08185:1607823-1609643
0:BMD_RS06450:1309175-1309837	1:BMWSH_RS18510:3643883-3644545	2:BSU_14510:1520531-1521196
0:BMD_RS06455:1309880-1311547	1:BMWSH_RS18505:3642173-3643840	2:BSU_14530:1523118-1524785	3:MUY_RS08280:1628583-1630250
0:BMD_RS06460:1311553-1311762	1:BMWSH_RS18500:3641958-3642167	2:BSU_14540:1524791-1525000
0:BMD_RS06465:1312311-1313093	1:BMWSH_RS18495:3640626-3641408	2:BSU_14550:1525386-1526159	3:MUY_RS08290:1630864-1631640
0:BMD_RS06470:1313122-1313676	1:BMWSH_RS18490:3640042-3640596	2:BSU_14560:1526195-1526749	3:MUY_RS08295:1631677-1632234
0:BMD_RS25865:1313851-1313961	1:BMWSH_RS26220:3639757-3639867	2:BSU_14569:1526859-1527017	3:MUY_RS22025:1632353-1632484
0:BMD_RS06475:1314131-1314796	1:BMWSH_RS18485:3638922-3639587
0:BMD_RS06480:1315377-1316492	1:BMWSH_RS18480:3637225-3638340	2:BSU_14580:1528326-1529441	3:MUY_RS08305:1633809-1634924
0:BMD_RS06485:1316496-1317473	1:BMWSH_RS18475:3636244-3637221	2:BSU_14590:1529445-1530422	3:MUY_RS08310:1634928-1635905
0:BMD_RS06490:1317576-1318877	1:BMWSH_RS18470:3634843-3636141	2:BSU_14600:1530537-1531865	3:MUY_RS08315:1636068-1637360
0:BMD_RS06495:1318881-1320293	1:BMWSH_RS18465:3633427-3634839	2:BSU_14610:1531870-1533282	3:MUY_RS08320:1637365-1638777
0:BMD_RS06500:1320587-1320787	1:BMWSH_RS18460:3632940-3633140
0:BMD_RS06505:1320837-1322356	1:BMWSH_RS18455:3631377-3632921
0:BMD_RS25870:1322749-1322874	1:BMWSH_RS26215:3630859-3630984	2:BSU_14629:1534120-1534239	3:MUY_RS22030:1640938-1641057
0:BMD_RS06510:1322909-1324384	1:BMWSH_RS18450:3629346-3630821	2:BSU_14630:1534279-1535751	3:MUY_RS08340:1641102-1642592
0:BMD_RS06515:1324915-1325184	1:BMWSH_RS18445:3628546-3628815	2:BSU_14640:1535936-1536202	3:MUY_RS08345:1642830-1643105
0:BMD_RS06525:1325545-1326180	1:BMWSH_RS18440:3627861-3628496	2:BSU_14650:1536235-1536873	3:MUY_RS08350:1643157-1643792
0:BMD_RS06530:1326448-1326633	1:BMWSH_RS18435:3627408-3627593	2:BSU_14660:1537113-1537301	3:MUY_RS08355:1644037-1644225
0:BMD_RS06535:1326829-1327635	1:BMWSH_RS18430:3626406-3627212	2:BSU_14670:1537441-1538238	3:MUY_RS08360:1644367-1645161
0:BMD_RS06540:1327744-1327929	1:BMWSH_RS18425:3626112-3626297
0:BMD_RS06545:1328043-1329881	1:BMWSH_RS18420:3624160-3625998	2:BSU_14770:1546121-1547959	3:MUY_RS08395:1649158-1650996
0:BMD_RS06550:1330042-1330359	1:BMWSH_RS18415:3623682-3623999	2:BSU_14780:1548016-1548333	3:MUY_RS08400:1651054-1651374
0:BMD_RS06555:1330386-1330820	1:BMWSH_RS18410:3623221-3623655
0:BMD_RS06560:1330822-1331022	1:BMWSH_RS18405:3623019-3623219	2:BSU_14790:1548389-1548598	3:MUY_RS08415:1653609-1653815
0:BMD_RS06565:1331208-1331663	1:BMWSH_RS18400:3622378-3622833
0:BMD_RS06570:1331690-1332289	1:BMWSH_RS18395:3621752-3622351
0:BMD_RS06575:1332506-1333834	1:BMWSH_RS18390:3620207-3621535	2:BSU_14810:1549465-1550793	3:MUY_RS08425:1654706-1656034
0:BMD_RS06580:1333874-1334374	1:BMWSH_RS18385:3619669-3620169	2:BSU_14820:1550797-1551282	3:MUY_RS08430:1656178-1656660
0:BMD_RS06585:1334641-1334922	1:BMWSH_RS18380:3619046-3619402	2:BSU_14840:1552412-1552693	3:MUY_RS08440:1657841-1658122
0:BMD_RS06590:1335066-1336256	1:BMWSH_RS18375:3617788-3618978
0:BMD_RS06595:1336390-1339839	1:BMWSH_RS18370:3614205-3617654	2:BSU_14860:1554185-1557631	3:MUY_RS08450:1659743-1663186
0:BMD_RS06600:1339879-1340781	1:BMWSH_RS18365:3613263-3614165
0:BMD_RS06605:1341265-1342206	1:BMWSH_RS18360:3611820-3612758	2:BSU_14880:1559309-1560226	3:MUY_RS08460:1664578-1665504
0:BMD_RS06610:1342344-1343399	1:BMWSH_RS18355:3610627-3611682
0:BMD_RS06615:1343434-1345299	1:BMWSH_RS18350:3608727-3610592	2:BSU_14900:1561569-1563437	3:MUY_RS08470:1666882-1668750
0:BMD_RS06620:1345299-1345919	1:BMWSH_RS18345:3608107-3608727	2:BSU_14910:1563437-1564060	3:MUY_RS08475:1668750-1669373
0:BMD_RS06625:1345924-1346256	1:BMWSH_RS18340:3607770-3608102	2:BSU_14920:1564063-1564395	3:MUY_RS08480:1669376-1669705
0:BMD_RS06630:1346314-1347252	1:BMWSH_RS18335:3606774-3607712	2:BSU_14930:1564422-1565315	3:MUY_RS08485:1669736-1670638
0:BMD_RS06635:1347289-1347648	1:BMWSH_RS18330:3606378-3606737	2:BSU_14940:1565347-1565709	3:MUY_RS08490:1670695-1671054
0:BMD_RS06640:1347834-1348253	1:BMWSH_RS18325:3605773-3606192	2:BSU_14950:1565849-1566295	3:MUY_RS08495:1671222-1671668
0:BMD_RS06645:1348444-1349460	1:BMWSH_RS18320:3604566-3605582
0:BMD_RS06650:1349545-1350321	1:BMWSH_RS18315:3603705-3604481
0:BMD_RS06655:1350386-1351063	1:BMWSH_RS18310:3602963-3603640
0:BMD_RS06660:1351092-1351958	1:BMWSH_RS18305:3602067-3602933	2:BSU_22510:2360630-2361502	3:MUY_RS11875:2333475-2334347
0:BMD_RS06665:1352271-1352600	1:BMWSH_RS18300:3601425-3601754	2:BSU_22500:2360155-2360490	3:MUY_RS11870:2332999-2333337
0:BMD_RS06680:1353836-1354546	1:BMWSH_RS18285:3599479-3600189	2:BSU_22470:2358208-2358918	3:MUY_RS11855:2331056-2331757
0:BMD_RS06685:1354547-1355674	1:BMWSH_RS18280:3598351-3599478	2:BSU_22460:2357078-2358211	3:MUY_RS11850:2329875-2331056
0:BMD_RS06690:1355690-1356883	1:BMWSH_RS18275:3597142-3598335
0:BMD_RS06695:1356868-1357857	1:BMWSH_RS18270:3596156-3597157	2:BSU_22440:2354918-2355895	3:MUY_RS11840:2327754-2328737
0:BMD_RS06700:1358130-1358963	1:BMWSH_RS18265:3595061-3595894	2:BSU_22430:2353839-2354672	3:MUY_RS11830:2326671-2327504
0:BMD_RS06705:1358965-1359822	1:BMWSH_RS18260:3594202-3595059	2:BSU_22420:2352977-2353837	3:MUY_RS11825:2325802-2326668
0:BMD_RS06710:1359823-1360206	1:BMWSH_RS18255:3593818-3594201	2:BSU_22410:2352592-2352975	3:MUY_RS11820:2325419-2325802
0:BMD_RS06715:1360409-1363210	1:BMWSH_RS18250:3590814-3593615
0:BMD_RS06720:1363299-1364096	1:BMWSH_RS18245:3589928-3590725
0:BMD_RS25875:1364285-1364455	1:BMWSH_RS26210:3589569-3589739	2:BSU_22390:2349358-2349528	3:MUY_RS22110:2322166-2322336
0:BMD_RS06725:1364467-1364955	1:BMWSH_RS18240:3589069-3589557
0:BMD_RS06730:1365089-1366273	1:BMWSH_RS18235:3587751-3588935	2:BSU_22370:2347660-2348841	3:MUY_RS11805:2320465-2321649
0:BMD_RS06735:1366431-1367723	1:BMWSH_RS18230:3586304-3587596	2:BSU_22360:2346224-2347516	3:MUY_RS11800:2319023-2320315
0:BMD_RS06740:1368060-1368767	1:BMWSH_RS18225:3585263-3585970	2:BSU_22350:2345433-2346131	3:MUY_RS11795:2318250-2318948
0:BMD_RS06745:1368908-1369579	1:BMWSH_RS18220:3584451-3585122	2:BSU_22340:2344755-2345414	3:MUY_RS11790:2317571-2318233
0:BMD_RS06750:1369566-1370057	1:BMWSH_RS18215:3583964-3584464
0:BMD_RS06755:1370093-1372939	1:BMWSH_RS18210:3581094-3583928	2:BSU_22320:2341444-2344188	3:MUY_RS11780:2314363-2317050
0:BMD_RS06760:1373003-1373602	1:BMWSH_RS18205:3580431-3581030	2:BSU_22310:2340802-2341422	3:MUY_RS11775:2313709-2314305
0:BMD_RS06765:1373676-1374671	1:BMWSH_RS18200:3579362-3580357
0:BMD_RS06770:1375012-1375266	1:BMWSH_RS18195:3578767-3579021
0:BMD_RS06775:1375312-1375662	1:BMWSH_RS18190:3578371-3578721
0:BMD_RS06780:1376235-1376429	1:BMWSH_RS18185:3577484-3577678
0:BMD_RS06785:1376659-1377072	1:BMWSH_RS18180:3576841-3577254
0:BMD_RS06790:1378109-1379194	1:BMWSH_RS18170:3574941-3576026
0:BMD_RS06795:1379325-1380467	1:BMWSH_RS18165:3573611-3574798
0:BMD_RS06800:1380532-1381194	1:BMWSH_RS18160:3572879-3573541
0:BMD_RS06805:1381551-1382696	1:BMWSH_RS18155:3571379-3572524
0:BMD_RS06810:1382680-1383861	1:BMWSH_RS18150:3570214-3571395
0:BMD_RS06815:1384186-1384452	1:BMWSH_RS18145:3569912-3570178
0:BMD_RS06820:1384515-1385174	1:BMWSH_RS18140:3569190-3569849
0:BMD_RS06825:1385404-1386883	1:BMWSH_RS18135:3567528-3569006
0:BMD_RS06830:1387176-1387721	1:BMWSH_RS18130:3566690-3567235
0:BMD_RS06835:1388288-1388491	1:BMWSH_RS18125:3565922-3566125
0:BMD_RS06840:1388997-1389308	1:BMWSH_RS18120:3565223-3565534
0:BMD_RS06845:1389459-1390964	1:BMWSH_RS18115:3563551-3565062
0:BMD_RS06850:1391114-1391365	1:BMWSH_RS18110:3563150-3563401
0:BMD_RS06855:1391487-1393757	1:BMWSH_RS18105:3560758-3563028	2:BSU_22220:2334581-2336830	3:MUY_RS11730:2307355-2309631
0:BMD_RS06860:1393762-1395012	1:BMWSH_RS18100:3559503-3560753
0:BMD_RS06865:1395359-1395823	1:BMWSH_RS18095:3558671-3559156
0:BMD_RS06870:1395888-1396439	1:BMWSH_RS18090:3558056-3558607	2:BSU_22190:2332153-2332782	3:MUY_RS11715:2304858-2305409
0:BMD_RS06875:1396544-1396876	1:BMWSH_RS18085:3557619-3557951	2:BSU_22180:2331779-2332075	3:MUY_RS11710:2304481-2304777
0:BMD_RS25885:1396940-1397328	1:BMWSH_RS26205:3557167-3557555	2:BSU_misc_RNA_35:2331320-2331720	3:MUY_RS22105:2304042-2304428
0:BMD_RS06880:1397593-1397937	1:BMWSH_RS18080:3556574-3556918
0:BMD_RS06885:1397974-1398600	1:BMWSH_RS18075:3555911-3556537
0:BMD_RS06890:1398736-1399464	1:BMWSH_RS18070:3555046-3555774
0:BMD_RS06895:1399461-1400507	1:BMWSH_RS18065:3554003-3555049
0:BMD_RS06900:1400500-1401126	1:BMWSH_RS18060:3553384-3554010
0:BMD_RS06905:1401259-1402927	1:BMWSH_RS18055:3551584-3553251
0:BMD_RS06910:1403138-1404283	1:BMWSH_RS18050:3550229-3551374	2:BSU_22170:2330075-2331232	3:MUY_RS11705:2302795-2303946
0:BMD_RS06915:1404615-1405109	1:BMWSH_RS18045:3549404-3549898
0:BMD_RS06920:1405144-1405956	1:BMWSH_RS18040:3548557-3549369
0:BMD_RS06925:1405971-1406924	1:BMWSH_RS18035:3547589-3548542
0:BMD_RS06930:1406908-1408155	1:BMWSH_RS18030:3546358-3547605
0:BMD_RS06935:1408192-1409283	1:BMWSH_RS18025:3545230-3546321
0:BMD_RS06940:1409616-1409795	1:BMWSH_RS18020:3544718-3544897
0:BMD_RS06945:1410019-1411956	1:BMWSH_RS18015:3542556-3544493	2:BSU_22150:2327488-2329413	3:MUY_RS11695:2299775-2301694
0:BMD_RS06950:1412081-1413598	1:BMWSH_RS18010:3540912-3542430	2:BSU_22080:2320355-2321860	3:MUY_RS11690:2298159-2299664
0:BMD_RS06955:1413901-1414494	1:BMWSH_RS18005:3540019-3540609	2:BSU_22070:2319440-2320024	3:MUY_RS11685:2297218-2297802
0:BMD_RS06960:1414496-1415806	1:BMWSH_RS17995:3538708-3540017	2:BSU_22060:2318127-2319443	3:MUY_RS11680:2295905-2297221
0:BMD_RS06965:1415944-1416804	1:BMWSH_RS17990:3537741-3538583
0:BMD_RS06970:1416935-1418359	1:BMWSH_RS17985:3536186-3537610
0:BMD_RS06975:1418753-1419295	1:BMWSH_RS17980:3535253-3535795
0:BMD_RS06980:1419520-1420605	1:BMWSH_RS17975:3533944-3535029
0:BMD_RS06985:1420611-1421168	1:BMWSH_RS17970:3533381-3533938
0:BMD_RS06990:1421543-1425160	1:BMWSH_RS17965:3529379-3532996
0:BMD_RS06995:1425166-1425939	1:BMWSH_RS17960:3528600-3529373
0:BMD_RS07000:1425936-1426193	1:BMWSH_RS17955:3528346-3528603	2:BSU_22020:2312207-2312464
0:BMD_RS07005:1426299-1426613	1:BMWSH_RS17950:3527932-3528240
0:BMD_RS07010:1426744-1427205	1:BMWSH_RS17945:3527333-3527794
0:BMD_RS07015:1427267-1427542	1:BMWSH_RS17940:3526996-3527271
0:BMD_RS07020:1427549-1427947	1:BMWSH_RS17935:3526588-3526989
0:BMD_RS07025:1428167-1428820	1:BMWSH_RS17930:3525718-3526371
0:BMD_RS07030:1428850-1429032	1:BMWSH_RS17925:3525506-3525688	2:BSU_21960:2308792-2308974	3:MUY_RS11620:2285987-2286172
0:BMD_RS07035:1429089-1429361	1:BMWSH_RS17920:3525177-3525449
0:BMD_RS07040:1429421-1429624	1:BMWSH_RS17915:3524914-3525117	2:BSU_21930:2307905-2308105	3:MUY_RS11605:2285039-2285239
0:BMD_RS07045:1429901-1430188	1:BMWSH_RS17910:3524349-3524636
0:BMD_RS07050:1430491-1431732	1:BMWSH_RS17905:3522808-3524046
0:BMD_RS07055:1431901-1436106	1:BMWSH_RS17900:3518435-3522640
0:BMD_RS07060:1436138-1437433	1:BMWSH_RS17895:3517109-3518404
0:BMD_RS07065:1437686-1438510	1:BMWSH_RS17890:3516032-3516856	2:BSU_12920:1360401-1361225	3:MUY_RS07195:1430305-1431129
0:BMD_RS07070:1438525-1439454	1:BMWSH_RS17885:3515088-3516017	2:BSU_12930:1361242-1362168	3:MUY_RS07200:1431145-1432071
0:BMD_RS07075:1439456-1440394	1:BMWSH_RS17880:3514150-3515086	2:BSU_12940:1362174-1363136	3:MUY_RS07205:1432076-1433035
0:BMD_RS07080:1440399-1441396	1:BMWSH_RS17875:3513147-3514145	2:BSU_12950:1363141-1364148	3:MUY_RS07210:1433043-1434041
0:BMD_RS07085:1441420-1443063	1:BMWSH_RS17870:3511480-3513123	2:BSU_12960:1364151-1365800	3:MUY_RS07215:1434073-1435698
0:BMD_RS07090:1443152-1444096	1:BMWSH_RS17865:3510447-3511391	2:BSU_12970:1365888-1366847	3:MUY_RS07220:1435781-1436704
0:BMD_RS07095:1444128-1445036	1:BMWSH_RS17860:3509510-3510415	3:MUY_RS07230:1437817-1438704
0:BMD_RS07100:1445049-1446056	1:BMWSH_RS17855:3508490-3509497	2:BSU_13000:1368844-1369833	3:MUY_RS07235:1438724-1439737
0:BMD_RS07105:1446053-1446832	1:BMWSH_RS17850:3507714-3508493
0:BMD_RS07110:1447174-1447725	1:BMWSH_RS17845:3506821-3507372
0:BMD_RS07115:1447835-1448362	1:BMWSH_RS17840:3506184-3506711
0:BMD_RS07120:1448449-1451217	1:BMWSH_RS17835:3503329-3506097
0:BMD_RS07125:1451233-1451535	1:BMWSH_RS17800:3497150-3497449
0:BMD_RS07130:1451624-1452175	1:BMWSH_RS17795:3496510-3497061
0:BMD_RS07135:1452670-1452987	1:BMWSH_RS17790:3495698-3496015
0:BMD_RS07140:1453017-1453199	1:BMWSH_RS17785:3495486-3495668
0:BMD_RS07145:1453325-1453849	1:BMWSH_RS17780:3494834-3495358
0:BMD_RS07150:1453883-1454485	1:BMWSH_RS17775:3494198-3494800	2:BSU_19200:2091705-2092304	3:MUY_RS14355:2779794-2780393
0:BMD_RS07155:1454482-1455624	1:BMWSH_RS17770:3493059-3494201	2:BSU_19190:2090574-2091686	3:MUY_RS14350:2778664-2779776
0:BMD_RS07160:1455747-1456790	1:BMWSH_RS17765:3491898-3492941
0:BMD_RS07165:1457014-1457409	1:BMWSH_RS17760:3491280-3491675
0:BMD_RS07170:1457566-1458120	1:BMWSH_RS17755:3490569-3491123
0:BMD_RS07175:1458378-1459880	1:BMWSH_RS17750:3488804-3490306
0:BMD_RS07180:1459916-1460770	1:BMWSH_RS17745:3487914-3488768
0:BMD_RS07185:1460855-1461076	1:BMWSH_RS17740:3487607-3487828
0:BMD_RS07190:1461294-1462739	1:BMWSH_RS17735:3485944-3487389
0:BMD_RS07195:1463027-1464229	1:BMWSH_RS17730:3484454-3485656
0:BMD_RS07200:1464276-1465184	1:BMWSH_RS17725:3483501-3484409
0:BMD_RS07205:1465288-1466499	1:BMWSH_RS17720:3482183-3483397
0:BMD_RS07210:1466715-1467938	1:BMWSH_RS17715:3480627-3481850
0:BMD_RS07215:1468351-1468722	1:BMWSH_RS17710:3479836-3480207
0:BMD_RS07220:1468876-1469799	1:BMWSH_RS17705:3478768-3479688
0:BMD_RS07265:1477428-1478408	1:BMWSH_RS17700:3477607-3478587
0:BMD_RS07275:1479948-1480688	1:BMWSH_RS17695:3476666-3477406
0:BMD_RS07280:1480890-1481849	1:BMWSH_RS17690:3475507-3476466
0:BMD_RS07285:1481846-1482649	1:BMWSH_RS17685:3474707-3475510
0:BMD_RS07290:1482699-1483160	1:BMWSH_RS17680:3474196-3474657
0:BMD_RS07295:1483440-1484078	1:BMWSH_RS17675:3473278-3473916
0:BMD_RS07300:1484112-1485737	1:BMWSH_RS17670:3471619-3473244
0:BMD_RS07305:1485799-1486227	1:BMWSH_RS17665:3471127-3471555
0:BMD_RS07310:1486273-1486470	1:BMWSH_RS17660:3470884-3471081
0:BMD_RS25890:1486500-1486634	1:BMWSH_RS26190:3470720-3470854
0:BMD_RS07315:1487021-1488028	1:BMWSH_RS17655:3469385-3470395
0:BMD_RS07320:1488025-1489035	1:BMWSH_RS17650:3468378-3469388
0:BMD_RS07325:1489117-1490040	1:BMWSH_RS17645:3467373-3468296
0:BMD_RS07330:1490041-1490835	1:BMWSH_RS17640:3466578-3467372
0:BMD_RS07335:1491025-1492074	1:BMWSH_RS17635:3465339-3466388	3:MUY_RS14360:2780469-2781518
0:BMD_RS07340:1492231-1493418	1:BMWSH_RS17630:3463997-3465184
0:BMD_RS07345:1493631-1494875	1:BMWSH_RS17625:3462539-3463783	2:BSU_05680:613641-614849	3:MUY_RS02960:592806-594011
0:BMD_RS07350:1494993-1495835	1:BMWSH_RS17620:3461579-3462421
0:BMD_RS07355:1495978-1496451	1:BMWSH_RS17615:3460951-3461436
0:BMD_RS07360:1496502-1496750	1:BMWSH_RS17610:3460664-3460912
0:BMD_RS07365:1496907-1498421	1:BMWSH_RS17605:3458997-3460511
0:BMD_RS07370:1498586-1498951	1:BMWSH_RS17600:3458467-3458832
0:BMD_RS07375:1499153-1499794	1:BMWSH_RS17595:3457622-3458263
0:BMD_RS07380:1500154-1502580	1:BMWSH_RS17590:3454839-3457265
0:BMD_RS07385:1502611-1503771	1:BMWSH_RS17585:3453648-3454808
0:BMD_RS07390:1503838-1504986	1:BMWSH_RS17580:3452433-3453581
0:BMD_RS07395:1505067-1506320	1:BMWSH_RS17575:3451098-3452351
0:BMD_RS07400:1506323-1507186	1:BMWSH_RS17570:3450232-3451095
0:BMD_RS07405:1507208-1508089	1:BMWSH_RS17565:3449329-3450210
0:BMD_RS07410:1508219-1509271	1:BMWSH_RS17560:3448130-3449182
0:BMD_RS07415:1509767-1512520	1:BMWSH_RS17555:3444880-3447633
0:BMD_RS07420:1512539-1513393	1:BMWSH_RS17550:3444052-3444861
0:BMD_RS07425:1513423-1514565	1:BMWSH_RS17545:3442835-3443978
0:BMD_RS07430:1514749-1515363	1:BMWSH_RS17540:3442034-3442648
0:BMD_RS07435:1515653-1517026	1:BMWSH_RS17535:3440356-3441729
0:BMD_RS07440:1517198-1517890	1:BMWSH_RS17530:3439491-3440183
0:BMD_RS07445:1517927-1518643	1:BMWSH_RS17525:3438738-3439454
0:BMD_RS07450:1518874-1520562	1:BMWSH_RS17520:3436830-3438518
0:BMD_RS07455:1521150-1522604	1:BMWSH_RS17515:3434788-3436242
0:BMD_RS07460:1522702-1524267	1:BMWSH_RS17510:3433126-3434691	2:BSU_34460:3537507-3539057	3:MUY_RS18670:3623213-3624760
0:BMD_RS07465:1524375-1524809	1:BMWSH_RS17505:3432584-3433018
0:BMD_RS07470:1525111-1526571	1:BMWSH_RS17500:3430820-3432280
0:BMD_RS07475:1527050-1528240	1:BMWSH_RS17495:3429167-3430357
0:BMD_RS07480:1528278-1529237	1:BMWSH_RS17490:3428170-3429129
0:BMD_RS07485:1529449-1529913	1:BMWSH_RS17485:3427496-3427960
0:BMD_RS07495:1530267-1531487	1:BMWSH_RS17480:3425920-3427140
0:BMD_RS07500:1531748-1532299	1:BMWSH_RS17475:3424987-3425652
0:BMD_RS07505:1532620-1532910	1:BMWSH_RS17470:3424492-3424782
0:BMD_RS07510:1533393-1534832	1:BMWSH_RS17460:3422582-3424021
0:BMD_RS07520:1535969-1536205	1:BMWSH_RS17455:3422201-3422437
0:BMD_RS07525:1536372-1536998	1:BMWSH_RS17450:3421404-3422030
0:BMD_RS07530:1537126-1538469	1:BMWSH_RS17445:3419933-3421276
0:BMD_RS25900:1538727-1538879	1:BMWSH_RS26180:3419525-3419677
0:BMD_RS07535:1539107-1540780	1:BMWSH_RS17440:3417624-3419297
0:BMD_RS07545:1541567-1541983	1:BMWSH_RS17435:3416400-3416817
0:BMD_RS07550:1542059-1542265	1:BMWSH_RS17430:3416105-3416314
0:BMD_RS07555:1542486-1542710	1:BMWSH_RS17425:3415659-3415883
0:BMD_RS07560:1542808-1543539	1:BMWSH_RS17420:3414832-3415562
0:BMD_RS07565:1544001-1545386	1:BMWSH_RS17415:3412980-3414365
0:BMD_RS07575:1545920-1546120	1:BMWSH_RS17410:3412410-3412610
0:BMD_RS07580:1546210-1546419	1:BMWSH_RS17405:3412112-3412321
0:BMD_RS07585:1546510-1547493	1:BMWSH_RS17400:3411038-3412021
0:BMD_RS07590:1547822-1549063	1:BMWSH_RS17395:3409471-3410712
0:BMD_RS07595:1549076-1550542	1:BMWSH_RS17390:3407992-3409458
0:BMD_RS07600:1550816-1552276	1:BMWSH_RS17385:3406258-3407718
0:BMD_RS07605:1552864-1554315	1:BMWSH_RS17380:3404215-3405666	2:BSU_34450:3536012-3537433	3:MUY_RS18665:3621688-3623136
0:BMD_RS07610:1554669-1557455	1:BMWSH_RS17375:3401075-3403861	2:BSU_27080:2763025-2765832	3:MUY_RS14470:2804232-2807018
0:BMD_RS07615:1557710-1558150	1:BMWSH_RS17370:3400381-3400821	2:BSU_27070:2762395-2762835	3:MUY_RS14465:2803593-2804030
0:BMD_RS07620:1558147-1558641	1:BMWSH_RS17365:3399890-3400384	2:BSU_27060:2761907-2762395	3:MUY_RS14460:2803102-2803593
0:BMD_RS07625:1558654-1559460	1:BMWSH_RS17360:3399071-3399877	2:BSU_27050:2761081-2761890	3:MUY_RS14455:2802280-2803083
0:BMD_RS07630:1559487-1560314	1:BMWSH_RS17355:3398217-3399044	2:BSU_27040:2760233-2761060	3:MUY_RS14450:2801431-2802258
0:BMD_RS07635:1560401-1563979	1:BMWSH_RS17350:3394552-3398130
0:BMD_RS07640:1564049-1564774	1:BMWSH_RS17345:3393756-3394481
0:BMD_RS07645:1564802-1565503	1:BMWSH_RS17340:3393027-3393728
0:BMD_RS07650:1565541-1566386	1:BMWSH_RS17335:3392144-3392989
0:BMD_RS07655:1567050-1567868	1:BMWSH_RS17330:3390661-3391479
0:BMD_RS07660:1567881-1568894	1:BMWSH_RS17325:3389635-3390648
0:BMD_RS07665:1568895-1569560	1:BMWSH_RS17320:3388969-3389634
0:BMD_RS07685:1574319-1575146	1:BMWSH_RS17315:3387562-3388389
0:BMD_RS07690:1575203-1576285	1:BMWSH_RS17310:3386424-3387506
0:BMD_RS07695:1576224-1576877	1:BMWSH_RS17305:3385832-3386485
0:BMD_RS07700:1576918-1577769	1:BMWSH_RS17300:3384940-3385791
0:BMD_RS07705:1577791-1579140	1:BMWSH_RS17295:3383569-3384918
0:BMD_RS07710:1579572-1580318	1:BMWSH_RS17290:3382325-3383071
0:BMD_RS07715:1580530-1580838	1:BMWSH_RS17285:3381806-3382114
0:BMD_RS07720:1581690-1582163	1:BMWSH_RS17280:3380476-3380949
0:BMD_RS07730:1582719-1583543	1:BMWSH_RS17275:3379105-3379929
0:BMD_RS07735:1583898-1585409	1:BMWSH_RS17270:3377234-3378745	2:BSU_39350:4042051-4043577
0:BMD_RS07740:1585460-1587121	1:BMWSH_RS17265:3375523-3377184	2:BSU_39360:4043574-4045232
0:BMD_RS07745:1587138-1588427	1:BMWSH_RS17260:3374218-3375507
0:BMD_RS07750:1588402-1589385	1:BMWSH_RS17255:3373260-3374243
0:BMD_RS07755:1589540-1590478	1:BMWSH_RS17250:3372103-3373041
0:BMD_RS07765:1592023-1593444	1:BMWSH_RS17245:3370125-3371546
0:BMD_RS07770:1593508-1594680	1:BMWSH_RS17240:3368889-3370061
0:BMD_RS07775:1594773-1597325	1:BMWSH_RS17235:3366243-3368795
0:BMD_RS07780:1597545-1599590	1:BMWSH_RS17230:3363985-3366030
0:BMD_RS07785:1599997-1601283	1:BMWSH_RS17220:3361147-3362415
0:BMD_RS07795:1601779-1602525	1:BMWSH_RS17215:3360156-3360906
0:BMD_RS07800:1602811-1603367	1:BMWSH_RS17210:3359300-3359872
0:BMD_RS07805:1603421-1603870	1:BMWSH_RS17205:3358799-3359248
0:BMD_RS07810:1604015-1604771	1:BMWSH_RS17200:3357769-3358650
0:BMD_RS07815:1604867-1605514	1:BMWSH_RS17195:3357143-3357790
0:BMD_RS07820:1605631-1606083	1:BMWSH_RS17190:3356579-3357031	2:BSU_40710:4183445-4183897	3:MUY_RS02875:576561-577013
0:BMD_RS07825:1606103-1606627	1:BMWSH_RS17185:3356035-3356559	2:BSU_32150:3304743-3305261	3:MUY_RS02880:577038-577556
0:BMD_RS07830:1606937-1607496	1:BMWSH_RS17180:3355158-3355739
0:BMD_RS07835:1607820-1608488	1:BMWSH_RS17175:3354170-3354838
0:BMD_RS07840:1608569-1608763	1:BMWSH_RS17170:3353852-3354046
0:BMD_RS07845:1608996-1609460	1:BMWSH_RS17165:3353151-3353615
0:BMD_RS07855:1610543-1610758	1:BMWSH_RS17135:3350054-3350269
0:BMD_RS25910:1610797-1611020	1:BMWSH_RS17130:3349779-3350015
0:BMD_RS07860:1611138-1611809	1:BMWSH_RS17125:3348991-3349662
0:BMD_RS25915:1611957-1612257	1:BMWSH_RS17105:3343205-3343495
0:BMD_RS07870:1612781-1613218	1:BMWSH_RS17100:3342505-3342942
0:BMD_RS07875:1613313-1613696	1:BMWSH_RS17090:3340782-3341165
0:BMD_RS07880:1614182-1614679	1:BMWSH_RS25685:3339862-3340359
0:BMD_RS07885:1614995-1615906	1:BMWSH_RS17080:3338644-3339555
0:BMD_RS07890:1616052-1616648	1:BMWSH_RS17075:3337903-3338498
0:BMD_RS07895:1616761-1617375	1:BMWSH_RS17070:3337176-3337790
0:BMD_RS07900:1617641-1618075	1:BMWSH_RS17065:3336481-3336915
0:BMD_RS07905:1618172-1618675	1:BMWSH_RS17060:3335881-3336384
0:BMD_RS07910:1618773-1618979	1:BMWSH_RS17055:3335248-3335784
0:BMD_RS07915:1619111-1619416	1:BMWSH_RS17050:3334678-3334983
0:BMD_RS07925:1620335-1621312	1:BMWSH_RS17035:3330726-3331703
0:BMD_RS07930:1621478-1622167	1:BMWSH_RS17030:3329871-3330560
0:BMD_RS07935:1622417-1622647	1:BMWSH_RS17025:3329390-3329621
0:BMD_RS07940:1622877-1623464	1:BMWSH_RS17015:3327532-3328116
0:BMD_RS07945:1623697-1624536	1:BMWSH_RS17010:3326462-3327301
0:BMD_RS07950:1624971-1625747	1:BMWSH_RS17000:3324527-3325303
0:BMD_RS07955:1626030-1626821	1:BMWSH_RS16995:3323499-3324290
0:BMD_RS25920:1626926-1627063	1:BMWSH_RS16990:3323015-3323476
0:BMD_RS08010:1639529-1640572	1:BMWSH_RS16925:3310182-3311225
0:BMD_RS08070:1655604-1657826	1:BMWSH_RS16900:3304394-3306624
0:BMD_RS08075:1657961-1658581	1:BMWSH_RS16895:3303638-3304258
0:BMD_RS08080:1658926-1659699	1:BMWSH_RS16890:3302485-3303258
0:BMD_RS08115:1663749-1664171	1:BMWSH_RS16850:3294765-3295187
0:BMD_RS25925:1664316-1664522	1:BMWSH_RS26160:3294414-3294620
0:BMD_RS08120:1664909-1665406	1:BMWSH_RS16845:3293605-3294102
0:BMD_RS08150:1669206-1669517	1:BMWSH_RS16835:3292023-3292334
0:BMD_RS08155:1669517-1669855	1:BMWSH_RS16830:3291685-3292023
0:BMD_RS08160:1670040-1670933	1:BMWSH_RS16825:3290576-3291496
0:BMD_RS08165:1671732-1671923	1:BMWSH_RS16785:3285763-3285954
0:BMD_RS08170:1672260-1672460	1:BMWSH_RS16780:3285227-3285427
0:BMD_RS08175:1673338-1674933	1:BMWSH_RS16770:3281883-3283478
0:BMD_RS08180:1674994-1675554	1:BMWSH_RS16765:3281300-3281863
0:BMD_RS08185:1675906-1677336	1:BMWSH_RS16760:3279518-3280948
0:BMD_RS08190:1677551-1677925	1:BMWSH_RS16755:3278894-3279268
0:BMD_RS08200:1678823-1679140	1:BMWSH_RS16745:3277274-3277591
0:BMD_RS08290:1697837-1698532	1:BMWSH_RS16740:3276133-3276828
0:BMD_RS08295:1698710-1698925	1:BMWSH_RS16735:3275740-3275955
0:BMD_RS08300:1699065-1699754	1:BMWSH_RS16730:3274911-3275600
0:BMD_RS08305:1699872-1700303	1:BMWSH_RS16725:3274362-3274793
0:BMD_RS08320:1704003-1705265	1:BMWSH_RS16720:3272508-3273770
0:BMD_RS08325:1705385-1705720	1:BMWSH_RS16715:3272098-3272433
0:BMD_RS08330:1705868-1706827	1:BMWSH_RS16710:3270991-3271950
0:BMD_RS08335:1707305-1708351	1:BMWSH_RS16705:3269471-3270517
0:BMD_RS08345:1709549-1710367	1:BMWSH_RS16685:3265495-3266313
0:BMD_RS08350:1710594-1711355	1:BMWSH_RS16680:3264509-3265270
0:BMD_RS08530:1746065-1746850	1:BMWSH_RS16530:3237992-3238777
0:BMD_RS08815:1809510-1810475	1:BMWSH_RS16500:3231982-3232943
0:BMD_RS08820:1810486-1811472	1:BMWSH_RS16495:3230985-3231971
0:BMD_RS08830:1812437-1812721	1:BMWSH_RS16490:3230302-3230586
0:BMD_RS08835:1812740-1813273	1:BMWSH_RS16485:3229750-3230283
0:BMD_RS08840:1813270-1815387	1:BMWSH_RS16480:3227636-3229753
0:BMD_RS08845:1815359-1815949	1:BMWSH_RS16475:3227074-3227664
0:BMD_RS08850:1816015-1816239	1:BMWSH_RS16470:3226784-3227008
0:BMD_RS08895:1823707-1824222	1:BMWSH_RS16410:3214578-3215093
0:BMD_RS08900:1824236-1824613	1:BMWSH_RS16405:3214187-3214564
0:BMD_RS08905:1824746-1825078	1:BMWSH_RS16400:3213721-3214053
0:BMD_RS25995:1825132-1825659	1:BMWSH_RS26135:3213135-3213590
0:BMD_RS08910:1826090-1828696	1:BMWSH_RS16365:3203893-3206499	2:BSU_18830:2051329-2053929	3:MUY_RS10785:2131337-2133931
0:BMD_RS08915:1828842-1829588	1:BMWSH_RS16360:3203006-3203752
0:BMD_RS08920:1829927-1831417	1:BMWSH_RS16355:3201177-3202714
0:BMD_RS08925:1831477-1832430	1:BMWSH_RS16350:3200164-3201117
0:BMD_RS08930:1832440-1833348	1:BMWSH_RS16345:3199243-3200154
0:BMD_RS08935:1833345-1834343	1:BMWSH_RS16340:3198252-3199250
0:BMD_RS08940:1834336-1835325	1:BMWSH_RS16335:3197270-3198259
0:BMD_RS08950:1836676-1837158	1:BMWSH_RS16330:3196605-3197087
0:BMD_RS08955:1837334-1837618	1:BMWSH_RS16325:3196154-3196438
0:BMD_RS08960:1838275-1839621	1:BMWSH_RS16315:3193824-3195170
0:BMD_RS08965:1840094-1841062	1:BMWSH_RS16310:3192445-3193413
0:BMD_RS26000:1841198-1841353	1:BMWSH_RS26130:3192154-3192309
0:BMD_RS08970:1841680-1842148	1:BMWSH_RS16305:3191381-3191827
0:BMD_RS08975:1842853-1844304	1:BMWSH_RS16300:3189202-3190653
0:BMD_RS08980:1844411-1844707	1:BMWSH_RS16295:3188800-3189096
0:BMD_RS08985:1845198-1845707	1:BMWSH_RS16290:3187795-3188304
0:BMD_RS08990:1845768-1846436	1:BMWSH_RS16285:3187066-3187734
0:BMD_RS08995:1846499-1847392	1:BMWSH_RS16280:3186110-3187003
0:BMD_RS09000:1847693-1848217	1:BMWSH_RS16275:3185269-3185793
0:BMD_RS09005:1848407-1849462	1:BMWSH_RS16270:3184024-3185079
0:BMD_RS09010:1849716-1850138	1:BMWSH_RS16265:3183348-3183770
0:BMD_RS09015:1850355-1850819	1:BMWSH_RS16260:3182666-3183130
0:BMD_RS09020:1850997-1852229	1:BMWSH_RS16255:3181231-3182463
0:BMD_RS09025:1852497-1853393	1:BMWSH_RS16250:3180070-3180963
0:BMD_RS09050:1860420-1861358	1:BMWSH_RS16245:3178705-3179643
0:BMD_RS09055:1861360-1863327	1:BMWSH_RS16240:3176736-3178703
0:BMD_RS09060:1863329-1863928	1:BMWSH_RS16235:3176135-3176734
0:BMD_RS09065:1863929-1864225	1:BMWSH_RS16230:3175838-3176134
0:BMD_RS09070:1864370-1864867	1:BMWSH_RS16225:3175196-3175693
0:BMD_RS09075:1865212-1866102	1:BMWSH_RS16215:3173964-3174848	2:BSU_10430:1117734-1118633
0:BMD_RS09080:1866159-1867061	1:BMWSH_RS16210:3173017-3173919
0:BMD_RS09085:1867452-1868888	1:BMWSH_RS16205:3171189-3172625
0:BMD_RS09090:1868925-1869251	1:BMWSH_RS16200:3170825-3171151
0:BMD_RS09095:1869507-1870883	1:BMWSH_RS16195:3169194-3170570
0:BMD_RS09100:1870963-1872297	1:BMWSH_RS16190:3167780-3169114
0:BMD_RS09105:1872768-1873763	1:BMWSH_RS16185:3166331-3167325	2:BSU_08060:879002-880003	3:MUY_RS04480:899451-900425
0:BMD_RS09110:1873782-1874816	1:BMWSH_RS16180:3165278-3166312	2:BSU_08070:880007-881035	3:MUY_RS04485:900447-901481
0:BMD_RS09115:1874842-1876068	1:BMWSH_RS16175:3164024-3165253	2:BSU_08080:881049-882245	3:MUY_RS04490:901504-902637
0:BMD_RS09120:1876084-1877463	1:BMWSH_RS16170:3162628-3164007	2:BSU_08090:882266-883642	3:MUY_RS04495:902656-904032
0:BMD_RS09125:1877728-1879605	1:BMWSH_RS16165:3160485-3162362	2:BSU_08100:883758-885575	3:MUY_RS04500:904135-905970
0:BMD_RS09135:1881135-1882349	1:BMWSH_RS16160:3158670-3159885
0:BMD_RS09140:1882582-1883160	1:BMWSH_RS16155:3157865-3158437
0:BMD_RS09150:1884149-1885288	1:BMWSH_RS16130:3150975-3152114
0:BMD_RS09155:1886186-1887616	1:BMWSH_RS16125:3148644-3150074
0:BMD_RS09160:1887993-1888343	1:BMWSH_RS16120:3147917-3148267
0:BMD_RS09165:1888639-1889730	1:BMWSH_RS16115:3146764-3147855
0:BMD_RS09170:1889840-1890034	1:BMWSH_RS16110:3146460-3146654
0:BMD_RS09175:1891082-1893037	1:BMWSH_RS16075:3134901-3136850
0:BMD_RS09180:1893122-1894486	1:BMWSH_RS16070:3133441-3134805
0:BMD_RS09185:1894604-1894849	1:BMWSH_RS16065:3133078-3133323
0:BMD_RS09190:1895092-1896588	1:BMWSH_RS16060:3131339-3132835
0:BMD_RS09195:1896976-1897173	1:BMWSH_RS16055:3130735-3130932
0:BMD_RS09200:1897400-1897819	1:BMWSH_RS16050:3130089-3130508
0:BMD_RS09205:1898200-1899576	1:BMWSH_RS16045:3128511-3129887
0:BMD_RS09210:1899578-1900258	1:BMWSH_RS16040:3127829-3128509
0:BMD_RS09215:1900372-1900704	1:BMWSH_RS16035:3127377-3127709
0:BMD_RS09220:1900719-1900925	1:BMWSH_RS16030:3127156-3127362	2:BSU_33510:3443613-3443822	3:MUY_RS17940:3487319-3487528
0:BMD_RS09225:1901011-1903428	1:BMWSH_RS16025:3124653-3127070	2:BSU_33500:3441121-3443529	3:MUY_RS17935:3484847-3487282
0:BMD_RS09230:1903567-1903995	1:BMWSH_RS16020:3124086-3124514
0:BMD_RS09235:1904224-1904781	1:BMWSH_RS16015:3123300-3123857
0:BMD_RS09240:1905111-1906418	1:BMWSH_RS16010:3121798-3123105
0:BMD_RS09245:1906709-1906888	1:BMWSH_RS16005:3121355-3121534
0:BMD_RS09250:1906963-1907283	1:BMWSH_RS16000:3120960-3121280
0:BMD_RS09255:1907507-1908073	1:BMWSH_RS15995:3120169-3120735
0:BMD_RS09260:1908624-1909616	1:BMWSH_RS15990:3118629-3119686
0:BMD_RS09265:1909613-1910389	1:BMWSH_RS15985:3117856-3118632
0:BMD_RS09270:1910976-1911326	1:BMWSH_RS15970:3115606-3115956
0:BMD_RS09275:1911342-1912640	1:BMWSH_RS15965:3114292-3115590
0:BMD_RS09280:1912906-1915059	1:BMWSH_RS15960:3111873-3114026
0:BMD_RS09285:1915173-1915571	1:BMWSH_RS15955:3111361-3111759
0:BMD_RS09290:1915576-1916205	1:BMWSH_RS15950:3110727-3111356
0:BMD_RS09295:1916287-1917030	1:BMWSH_RS15945:3109901-3110644
0:BMD_RS09300:1917244-1918761	1:BMWSH_RS15940:3108061-3109578
0:BMD_RS09305:1919053-1919964	1:BMWSH_RS15935:3106893-3107804
0:BMD_RS09310:1920003-1921589	1:BMWSH_RS15930:3105268-3106854
0:BMD_RS09320:1922618-1923682	1:BMWSH_RS15925:3104064-3105143
0:BMD_RS09325:1924008-1925216	1:BMWSH_RS15920:3102522-3103730
0:BMD_RS09330:1925341-1925664	1:BMWSH_RS15915:3102080-3102403
0:BMD_RS09335:1926026-1926769	1:BMWSH_RS15910:3100974-3101717
0:BMD_RS09340:1926766-1927857	1:BMWSH_RS15905:3099886-3100977
0:BMD_RS09345:1928253-1929128	1:BMWSH_RS15900:3098608-3099483
0:BMD_RS09350:1929591-1929815	1:BMWSH_RS15895:3097921-3098145
0:BMD_RS09355:1929920-1930600	1:BMWSH_RS15890:3097136-3097816
0:BMD_RS26005:1930666-1930794	1:BMWSH_RS26115:3096942-3097070
0:BMD_RS09360:1931170-1931439	1:BMWSH_RS15885:3096296-3096566
0:BMD_RS09365:1931576-1932220	1:BMWSH_RS15880:3095516-3096160
0:BMD_RS09370:1932297-1933139	1:BMWSH_RS15875:3094599-3095441
0:BMD_RS09375:1933385-1934134	1:BMWSH_RS15870:3093604-3094353
0:BMD_RS09380:1934257-1934952	1:BMWSH_RS15865:3092786-3093481
0:BMD_RS09385:1935704-1936435	1:BMWSH_RS15860:3091305-3092036
0:BMD_RS09390:1936596-1937006	1:BMWSH_RS15855:3090734-3091144
0:BMD_RS26010:1937091-1937279	1:BMWSH_RS26110:3090461-3090649
0:BMD_RS09395:1937550-1937762	1:BMWSH_RS15835:3088567-3088812
0:BMD_RS09400:1937866-1938585	1:BMWSH_RS15830:3087737-3088463
0:BMD_RS09405:1938800-1939711	1:BMWSH_RS15825:3086611-3087522	2:BSU_21910:2305378-2306283	3:MUY_RS11590:2281685-2282593
0:BMD_RS09410:1940064-1941752	1:BMWSH_RS15820:3084571-3086259	3:MUY_RS11585:2279854-2281533
0:BMD_RS09415:1942026-1942544	1:BMWSH_RS15815:3083923-3084441
0:BMD_RS09420:1942606-1943082	1:BMWSH_RS15810:3083385-3083861	2:BSU_21900:2304553-2305035
0:BMD_RS09425:1943207-1943860	1:BMWSH_RS15805:3082607-3083260
0:BMD_RS09430:1943841-1945739	1:BMWSH_RS15800:3080728-3082626
0:BMD_RS09435:1945803-1946927	1:BMWSH_RS15795:3079540-3080664	2:BSU_21880:2302727-2303860	3:MUY_RS11570:2277533-2278669
0:BMD_RS09440:1946957-1947862	1:BMWSH_RS15790:3078604-3079509
0:BMD_RS09445:1948065-1948499	1:BMWSH_RS15785:3077965-3078402	2:BSU_21860:2300221-2300655	3:MUY_RS11560:2275001-2275435
0:BMD_RS09450:1948631-1949413	1:BMWSH_RS15780:3077052-3077835
0:BMD_RS09455:1949767-1950399	1:BMWSH_RS15775:3076068-3076700
0:BMD_RS09460:1950588-1950902	1:BMWSH_RS15770:3075564-3075878
0:BMD_RS09465:1951385-1952344	1:BMWSH_RS15765:3074121-3075080
0:BMD_RS09470:1952433-1953041	1:BMWSH_RS15760:3073424-3074032
0:BMD_RS09475:1953046-1954032	1:BMWSH_RS15755:3072433-3073419
0:BMD_RS09480:1954007-1955086	1:BMWSH_RS15750:3071379-3072458
0:BMD_RS09485:1955083-1955643	1:BMWSH_RS15745:3070822-3071382
0:BMD_RS09490:1955640-1956413	1:BMWSH_RS15740:3070052-3070825
0:BMD_RS09495:1956371-1956985	1:BMWSH_RS15735:3069480-3070094
0:BMD_RS09500:1956937-1957362	1:BMWSH_RS15730:3069103-3069528
0:BMD_RS09505:1957359-1957928	1:BMWSH_RS15725:3068537-3069106
0:BMD_RS09510:1958063-1958989	1:BMWSH_RS15720:3067475-3068401
0:BMD_RS09515:1959081-1959407	1:BMWSH_RS15715:3067057-3067383
0:BMD_RS09520:1959896-1960816	1:BMWSH_RS15710:3065651-3066571
0:BMD_RS09525:1961070-1961999	1:BMWSH_RS15705:3064471-3065400
0:BMD_RS09530:1961999-1962799	1:BMWSH_RS15700:3063671-3064471
0:BMD_RS09535:1962850-1963176	1:BMWSH_RS15695:3063294-3063620
0:BMD_RS09540:1963405-1964292	1:BMWSH_RS15690:3062178-3063065
0:BMD_RS09545:1964339-1964686	1:BMWSH_RS15685:3061784-3062131
0:BMD_RS09550:1964710-1965372	1:BMWSH_RS15680:3061098-3061760
0:BMD_RS09555:1965376-1966179	1:BMWSH_RS15675:3060291-3061094
0:BMD_RS09560:1966338-1966736	1:BMWSH_RS15670:3059733-3060131
0:BMD_RS09565:1966886-1967452	1:BMWSH_RS15665:3059017-3059583
0:BMD_RS09570:1967449-1968210	1:BMWSH_RS15660:3058259-3059020
0:BMD_RS09575:1968253-1968687	1:BMWSH_RS15655:3057782-3058216
0:BMD_RS09580:1968917-1969297	1:BMWSH_RS15650:3057172-3057552
0:BMD_RS09585:1969654-1969950	1:BMWSH_RS15645:3056519-3056815
0:BMD_RS09590:1970037-1971410	1:BMWSH_RS15640:3055058-3056431
0:BMD_RS09595:1971631-1972383	1:BMWSH_RS15635:3054085-3054837
0:BMD_RS09600:1972415-1973926	1:BMWSH_RS15630:3052545-3054053
0:BMD_RS09605:1974063-1975163	1:BMWSH_RS15625:3051306-3052408
0:BMD_RS09610:1975160-1975618	1:BMWSH_RS15620:3050851-3051309
0:BMD_RS09615:1975621-1976073	1:BMWSH_RS15615:3050396-3050848
0:BMD_RS09620:1976751-1978688	1:BMWSH_RS15610:3047789-3049726
0:BMD_RS09625:1978855-1979499	1:BMWSH_RS15605:3046978-3047622
0:BMD_RS09630:1979524-1980669	1:BMWSH_RS15600:3045808-3046953
0:BMD_RS09635:1980716-1981291	1:BMWSH_RS15595:3045186-3045761
0:BMD_RS09640:1981313-1981822	1:BMWSH_RS15590:3044655-3045164
0:BMD_RS09645:1982105-1982872	1:BMWSH_RS15585:3043604-3044371
0:BMD_RS09650:1982912-1984390	1:BMWSH_RS15580:3042086-3043564
0:BMD_RS09655:1984555-1985931	1:BMWSH_RS15575:3040545-3041921
0:BMD_RS09660:1986257-1987540	1:BMWSH_RS15570:3038936-3040219
0:BMD_RS09665:1987645-1988013	1:BMWSH_RS15565:3038463-3038831
0:BMD_RS09670:1988267-1989662	1:BMWSH_RS15560:3036816-3038209
0:BMD_RS09675:1989742-1992723	1:BMWSH_RS15555:3033756-3036590
0:BMD_RS09680:1992852-1994345	1:BMWSH_RS15550:3032134-3033627	2:BSU_19310:2100580-2102067	3:MUY_RS11200:2208632-2210119
0:BMD_RS09685:1994453-1995739	1:BMWSH_RS15545:3030740-3032026
0:BMD_RS09690:1995859-1996518	1:BMWSH_RS15540:3029961-3030620
0:BMD_RS09695:1996532-1996810	1:BMWSH_RS15535:3029669-3029947
0:BMD_RS09700:1997224-1998018	1:BMWSH_RS15530:3028461-3029255
0:BMD_RS09705:1998011-1998844	1:BMWSH_RS15525:3027635-3028468
0:BMD_RS09710:1998880-1999212	1:BMWSH_RS15520:3027267-3027599
0:BMD_RS09715:1999412-2000365	1:BMWSH_RS15515:3026113-3027066
0:BMD_RS09720:2000385-2001080	1:BMWSH_RS15510:3025368-3026093
0:BMD_RS09725:2001084-2002001	1:BMWSH_RS15505:3024478-3025395
0:BMD_RS09730:2002325-2003731	1:BMWSH_RS15500:3022748-3024154	2:BSU_23560:2452800-2454206	3:MUY_RS20795:4051556-4052953
0:BMD_RS09735:2003907-2004560	1:BMWSH_RS15495:3021915-3022568
0:BMD_RS09740:2004924-2006336	1:BMWSH_RS15490:3020180-3021550
0:BMD_RS09745:2006633-2007634	1:BMWSH_RS15485:3018840-3019841
0:BMD_RS09750:2007660-2008535	1:BMWSH_RS15480:3017939-3018814
0:BMD_RS09755:2008900-2009574	1:BMWSH_RS15475:3016896-3017570
0:BMD_RS09760:2009564-2010994	1:BMWSH_RS15470:3015479-3016906
0:BMD_RS09765:2011376-2012740	1:BMWSH_RS15465:3013590-3014954
0:BMD_RS09770:2013269-2014759	1:BMWSH_RS15460:3011571-3013061
0:BMD_RS09775:2014787-2015191	1:BMWSH_RS15455:3011139-3011543
0:BMD_RS09780:2015689-2017398	1:BMWSH_RS15450:3008933-3010642
0:BMD_RS09785:2017542-2018885	1:BMWSH_RS15445:3007447-3008790
0:BMD_RS09790:2018934-2019755	1:BMWSH_RS15440:3006578-3007399
0:BMD_RS09795:2019962-2020987	1:BMWSH_RS15435:3005247-3006272
0:BMD_RS09800:2021315-2021845	1:BMWSH_RS15430:3004389-3004919
0:BMD_RS09805:2021856-2022380	1:BMWSH_RS15425:3003854-3004378
0:BMD_RS09810:2022407-2022673	1:BMWSH_RS15420:3003561-3003827
0:BMD_RS09815:2022743-2023564	1:BMWSH_RS15415:3002670-3003491
0:BMD_RS09820:2023639-2024337	1:BMWSH_RS15410:3001897-3002595
0:BMD_RS09825:2024365-2025075	1:BMWSH_RS15405:3001159-3001869
0:BMD_RS09830:2025072-2025845	1:BMWSH_RS15400:3000389-3001162
0:BMD_RS09835:2026011-2026733	1:BMWSH_RS15395:2999501-3000223
0:BMD_RS09840:2026735-2028057	1:BMWSH_RS15390:2998177-2999499
0:BMD_RS09845:2028193-2028729	1:BMWSH_RS15385:2997272-2997808
0:BMD_RS09850:2028826-2029824	1:BMWSH_RS15380:2996174-2997175
0:BMD_RS09855:2029909-2030103	1:BMWSH_RS15375:2995897-2996091
0:BMD_RS09860:2030160-2030540	1:BMWSH_RS15370:2995462-2995840
0:BMD_RS09865:2031010-2032875	1:BMWSH_RS15365:2993131-2994990
0:BMD_RS09870:2033031-2033933	1:BMWSH_RS15315:2983030-2983932
0:BMD_RS09875:2033954-2034499	1:BMWSH_RS15310:2982464-2983009
0:BMD_RS09880:2034583-2035314	1:BMWSH_RS15305:2981649-2982380
0:BMD_RS09885:2035600-2036811	1:BMWSH_RS15300:2980152-2981363
0:BMD_RS09890:2036841-2037419	1:BMWSH_RS15295:2979544-2980122
0:BMD_RS09895:2037729-2039060	1:BMWSH_RS15290:2977905-2979236
0:BMD_RS09900:2039203-2039685	1:BMWSH_RS15285:2977282-2977764
0:BMD_RS09905:2039669-2041060	1:BMWSH_RS15280:2975907-2977298
0:BMD_RS09910:2041092-2042450	1:BMWSH_RS15275:2974518-2975864
0:BMD_RS09915:2042613-2042822	1:BMWSH_RS15270:2974145-2974354
0:BMD_RS09920:2042824-2043762	1:BMWSH_RS15265:2973205-2974143
0:BMD_RS09925:2043787-2044704	1:BMWSH_RS15260:2972263-2973180
0:BMD_RS09930:2045093-2045710	1:BMWSH_RS15255:2971259-2971876
0:BMD_RS09935:2046043-2046651	1:BMWSH_RS15250:2970310-2970918
0:BMD_RS09940:2047178-2047612	1:BMWSH_RS15245:2969343-2969777
0:BMD_RS09945:2047673-2047885	1:BMWSH_RS15240:2969070-2969282
0:BMD_RS26400:2048015-2048161	1:BMWSH_RS26465:2968794-2968940
0:BMD_RS09950:2048303-2048611	1:BMWSH_RS15235:2968345-2968653
0:BMD_RS09955:2048832-2049191	1:BMWSH_RS15230:2967766-2968125
0:BMD_RS09960:2049269-2049448	1:BMWSH_RS15225:2967509-2967688
0:BMD_RS09965:2049520-2050590	1:BMWSH_RS15220:2966367-2967437	2:BSU_07240:791462-792532	3:MUY_RS01465:269501-270580
0:BMD_RS09970:2050751-2051653	1:BMWSH_RS15215:2965302-2966204	2:BSU_18460:2014779-2015681	3:MUY_RS10740:2119639-2120541
0:BMD_RS09975:2051788-2056341	1:BMWSH_RS15210:2960614-2965167	2:BSU_18450:2010070-2014632	3:MUY_RS10735:2114925-2119490
0:BMD_RS09980:2056358-2057839	1:BMWSH_RS15205:2959116-2960597	2:BSU_18440:2008572-2010053	3:MUY_RS10730:2113427-2114908
0:BMD_RS09985:2057873-2058352	1:BMWSH_RS15200:2958603-2959082
0:BMD_RS09990:2058405-2058875	1:BMWSH_RS15195:2958080-2958550
0:BMD_RS09995:2059077-2060477	1:BMWSH_RS15190:2956477-2957877
0:BMD_RS10000:2060726-2061580	1:BMWSH_RS15185:2955373-2956228
0:BMD_RS10005:2061924-2062523	1:BMWSH_RS15180:2954663-2955262
0:BMD_RS10010:2062526-2062891	1:BMWSH_RS15175:2954295-2954660
0:BMD_RS10015:2062965-2064389	1:BMWSH_RS15170:2952797-2954221
0:BMD_RS10020:2064561-2065091	1:BMWSH_RS15155:2950699-2951178
0:BMD_RS26025:2065128-2065409	1:BMWSH_RS26105:2950381-2950662
0:BMD_RS10025:2065515-2065946	1:BMWSH_RS15150:2949844-2950275
0:BMD_RS10030:2066138-2066542	1:BMWSH_RS15145:2949249-2949653
0:BMD_RS10035:2066512-2067204	1:BMWSH_RS15140:2948587-2949279
0:BMD_RS10040:2067468-2068340	1:BMWSH_RS15135:2947320-2948193
0:BMD_RS10045:2068461-2068937	1:BMWSH_RS15130:2946764-2947237
0:BMD_RS10050:2069006-2069578	1:BMWSH_RS15125:2946123-2946695
0:BMD_RS10055:2069819-2072056	1:BMWSH_RS15120:2943599-2945881	2:BSU_12880:1354285-1356435	3:MUY_RS21015:4097693-4099927
0:BMD_RS10060:2072070-2073035	1:BMWSH_RS15115:2942620-2943585	2:BSU_12890:1356447-1357418	3:MUY_RS21020:4099927-4100925
0:BMD_RS10065:2073028-2073432	1:BMWSH_RS15110:2942223-2942627
0:BMD_RS10070:2073429-2074316	1:BMWSH_RS15105:2941338-2942204
0:BMD_RS10075:2074461-2075135	1:BMWSH_RS15100:2940519-2941193
0:BMD_RS10080:2075137-2076516	1:BMWSH_RS15095:2939138-2940517
0:BMD_RS26030:2076889-2077053	1:BMWSH_RS26100:2938611-2938775
0:BMD_RS10085:2077401-2077553	1:BMWSH_RS15090:2938115-2938267
0:BMD_RS10090:2077806-2078870	1:BMWSH_RS15085:2936798-2937862
0:BMD_RS10095:2078965-2079801	1:BMWSH_RS15080:2935868-2936703
0:BMD_RS10100:2079814-2080680	1:BMWSH_RS15075:2934989-2935855
0:BMD_RS10105:2080700-2081773	1:BMWSH_RS15070:2933896-2934969
0:BMD_RS10110:2081882-2082877	1:BMWSH_RS15065:2932792-2933787
0:BMD_RS10115:2083026-2083865	1:BMWSH_RS15035:2927371-2928210
0:BMD_RS10120:2084114-2084467	1:BMWSH_RS15030:2926770-2927123
0:BMD_RS10125:2085112-2085864	1:BMWSH_RS15025:2925373-2926125	2:BSU_14380:1507578-1508333	3:MUY_RS08210:1614090-1614845
0:BMD_RS10130:2085861-2086775	1:BMWSH_RS15020:2924462-2925376	2:BSU_14390:1508330-1509241	3:MUY_RS08215:1614842-1615753
0:BMD_RS10135:2086788-2088659	1:BMWSH_RS15015:2922579-2924449	2:BSU_14400:1509256-1511163	3:MUY_RS08220:1615767-1617662
0:BMD_RS10140:2088855-2090237	1:BMWSH_RS15010:2921001-2922383	2:BSU_03790:430623-431987	3:MUY_RS02280:463851-465212
0:BMD_RS10145:2090354-2090839	1:BMWSH_RS15005:2920399-2920884
0:BMD_RS10150:2091028-2091618	1:BMWSH_RS14995:2919392-2919982
0:BMD_RS10155:2091735-2093222	1:BMWSH_RS14990:2917788-2919275
0:BMD_RS10160:2093297-2094529	1:BMWSH_RS14985:2916481-2917713
0:BMD_RS10165:2094838-2095617	1:BMWSH_RS14980:2915393-2916171
0:BMD_RS10170:2095630-2095932	1:BMWSH_RS14975:2915078-2915380
0:BMD_RS10175:2095946-2097346	1:BMWSH_RS14970:2913664-2915064
0:BMD_RS10180:2097375-2098064	1:BMWSH_RS14965:2912946-2913635
0:BMD_RS10185:2098483-2099229	1:BMWSH_RS14960:2911776-2912522
0:BMD_RS10190:2099532-2099714	1:BMWSH_RS14955:2911291-2911473
0:BMD_RS10195:2099891-2101225	1:BMWSH_RS14950:2909785-2911119
0:BMD_RS10200:2101257-2101832	1:BMWSH_RS14945:2909183-2909758
0:BMD_RS10205:2102083-2103114	1:BMWSH_RS14940:2907901-2908932
0:BMD_RS10210:2103204-2103929	1:BMWSH_RS14935:2907085-2907810
0:BMD_RS10215:2103962-2104988	1:BMWSH_RS14930:2906027-2907052
0:BMD_RS10220:2105001-2106005	1:BMWSH_RS14925:2905010-2906014
0:BMD_RS10225:2106007-2106975	1:BMWSH_RS14920:2904040-2905008
0:BMD_RS10230:2107044-2107652	1:BMWSH_RS14915:2903363-2903971
0:BMD_RS26035:2107630-2107899	1:BMWSH_RS26095:2903115-2903385
0:BMD_RS10235:2108126-2109542	1:BMWSH_RS14910:2901401-2902900
0:BMD_RS10240:2109640-2110146	1:BMWSH_RS14905:2900799-2901305
0:BMD_RS10245:2110317-2110781	1:BMWSH_RS14900:2900164-2900628
0:BMD_RS10250:2111095-2111694	1:BMWSH_RS14895:2899247-2899846
0:BMD_RS10255:2111791-2113008	1:BMWSH_RS14890:2897939-2899150
0:BMD_RS10260:2113384-2114190	1:BMWSH_RS14880:2896758-2897564	2:BSU_38300:3931372-3932190	3:MUY_RS20370:3964947-3965756
0:BMD_RS10265:2114204-2114848	1:BMWSH_RS14875:2896100-2896744
0:BMD_RS10270:2114876-2115304	1:BMWSH_RS14870:2895645-2896127
0:BMD_RS26040:2115456-2115633	1:BMWSH_RS26090:2895321-2895498
0:BMD_RS10275:2115743-2116363	1:BMWSH_RS14865:2894593-2895197
0:BMD_RS10280:2116511-2116969	1:BMWSH_RS14860:2893998-2894450
0:BMD_RS10290:2118307-2118801	1:BMWSH_RS14850:2892290-2892784
0:BMD_RS10295:2119223-2119453	1:BMWSH_RS14845:2891638-2891868
0:BMD_RS10305:2120511-2122427	1:BMWSH_RS14835:2888663-2890579	2:BSU_19380:2111837-2113753	3:MUY_RS11255:2224077-2225990
0:BMD_RS10310:2122526-2123437	1:BMWSH_RS14830:2887651-2888562
0:BMD_RS10315:2123474-2126578	1:BMWSH_RS14825:2884196-2887300
0:BMD_RS10320:2126708-2127535	1:BMWSH_RS14820:2883239-2884066
0:BMD_RS10325:2127682-2128158	1:BMWSH_RS14815:2882615-2883091
0:BMD_RS10330:2128317-2128799	1:BMWSH_RS14810:2881974-2882456
0:BMD_RS10335:2128818-2129609	1:BMWSH_RS14805:2881170-2881955
0:BMD_RS10340:2129611-2129805	1:BMWSH_RS14800:2880974-2881168
0:BMD_RS10345:2129907-2130449	1:BMWSH_RS14795:2880330-2880872
0:BMD_RS10350:2130781-2132658	1:BMWSH_RS14790:2878350-2880227
0:BMD_RS10355:2132801-2133841	1:BMWSH_RS14785:2877167-2878207
0:BMD_RS10360:2133853-2135355	1:BMWSH_RS14780:2875653-2877155
0:BMD_RS10365:2135508-2135747	1:BMWSH_RS14775:2875261-2875500
0:BMD_RS10370:2135787-2136677	1:BMWSH_RS14770:2874330-2875220
0:BMD_RS10375:2136818-2137483	1:BMWSH_RS14765:2873571-2874227
0:BMD_RS10380:2137648-2138421	1:BMWSH_RS14760:2872624-2873397
0:BMD_RS10385:2138544-2139311	1:BMWSH_RS14755:2871734-2872501
0:BMD_RS10390:2139670-2140296	1:BMWSH_RS14750:2871079-2871705	2:BSU_33540:3445442-3446077	3:MUY_RS18020:3503553-3504188
0:BMD_RS10395:2140494-2141213	1:BMWSH_RS14745:2870161-2870880
0:BMD_RS10400:2141594-2142157	1:BMWSH_RS14740:2869141-2869705
0:BMD_RS10405:2142169-2142849	1:BMWSH_RS14735:2868449-2869129
0:BMD_RS10410:2142846-2143922	1:BMWSH_RS14730:2867376-2868452
0:BMD_RS10415:2143913-2145355	1:BMWSH_RS14725:2865944-2867385
0:BMD_RS10420:2145459-2146070	1:BMWSH_RS14720:2865229-2865840
0:BMD_RS10425:2146138-2146566	1:BMWSH_RS14715:2864734-2865162
0:BMD_RS10430:2146682-2146879	1:BMWSH_RS14710:2864420-2864617
0:BMD_RS10445:2149054-2149251	1:BMWSH_RS14705:2863759-2863956
0:BMD_RS26045:2149816-2149941	1:BMWSH_RS14685:2860376-2860501
0:BMD_RS10455:2150145-2150480	1:BMWSH_RS14680:2859837-2860172
0:BMD_RS10460:2150585-2151673	1:BMWSH_RS14675:2858644-2859732
0:BMD_RS10465:2152005-2152400	1:BMWSH_RS14670:2857917-2858312
0:BMD_RS10470:2152622-2153398	1:BMWSH_RS14665:2856918-2857694
0:BMD_RS10475:2153470-2154018	1:BMWSH_RS14660:2856297-2856845
0:BMD_RS10480:2154042-2155511	1:BMWSH_RS14655:2854804-2856273
0:BMD_RS10485:2155527-2156207	1:BMWSH_RS14650:2854108-2854788
0:BMD_RS10490:2156242-2157063	1:BMWSH_RS14645:2853252-2854073	2:BSU_03130:338288-339106	3:MUY_RS01830:346416-347234
0:BMD_RS10495:2157245-2157682	1:BMWSH_RS14640:2852633-2853070
0:BMD_RS10500:2158423-2160834	1:BMWSH_RS14635:2849482-2851893
0:BMD_RS10505:2160872-2161648	1:BMWSH_RS14630:2848667-2849443
0:BMD_RS10510:2161731-2162012	1:BMWSH_RS14625:2848302-2848583
0:BMD_RS10515:2162154-2163371	1:BMWSH_RS14620:2846944-2848161
0:BMD_RS10520:2163502-2164512	1:BMWSH_RS14615:2845803-2846813
0:BMD_RS10525:2164573-2165202	1:BMWSH_RS14610:2845112-2845742
0:BMD_RS10530:2165230-2165946	1:BMWSH_RS14605:2844368-2845084
0:BMD_RS10535:2166011-2166895	1:BMWSH_RS14600:2843419-2844303
0:BMD_RS10540:2166932-2168551	1:BMWSH_RS14595:2841761-2843380	2:BSU_14430:1512373-1513995	3:MUY_RS08240:1619132-1620751
0:BMD_RS26405:2168933-2169058	1:BMWSH_RS26460:2841256-2841381
0:BMD_RS10545:2169058-2170635	1:BMWSH_RS14590:2839679-2841256
0:BMD_RS10550:2170639-2171766	1:BMWSH_RS14585:2838547-2839675
0:BMD_RS10555:2171750-2172962	1:BMWSH_RS14580:2837349-2838563
0:BMD_RS10560:2173116-2173556	1:BMWSH_RS14575:2836754-2837193
0:BMD_RS10565:2173727-2174638	1:BMWSH_RS14570:2835678-2836589
0:BMD_RS10570:2174631-2175398	1:BMWSH_RS14565:2834918-2835685
0:BMD_RS10575:2175691-2177001	1:BMWSH_RS14560:2833315-2834625
0:BMD_RS10580:2177294-2178253	1:BMWSH_RS14555:2831828-2832787
0:BMD_RS10585:2178345-2178587	1:BMWSH_RS14550:2831494-2831736
0:BMD_RS10590:2178699-2179727	1:BMWSH_RS14545:2830355-2831383	2:BSU_13930:1461770-1462798	3:MUY_RS07975:1567724-1568752
0:BMD_RS10595:2179881-2180324	1:BMWSH_RS14540:2829758-2830201
0:BMD_RS10600:2180424-2180660	1:BMWSH_RS14535:2829420-2829656
0:BMD_RS10605:2180836-2182488	1:BMWSH_RS14530:2827591-2829246
0:BMD_RS10610:2182616-2184697	1:BMWSH_RS14525:2825385-2827463
0:BMD_RS10615:2184781-2185224	1:BMWSH_RS14520:2824860-2825297
0:BMD_RS10620:2185455-2186789	1:BMWSH_RS14515:2823285-2824619
0:BMD_RS10635:2188364-2188633	1:BMWSH_RS14495:2819883-2820152
0:BMD_RS10645:2190346-2191740	1:BMWSH_RS14490:2818126-2819521
0:BMD_RS10650:2191962-2192035	1:BMWSH_RS14485:2817832-2817905
0:BMD_RS10655:2192062-2192143	1:BMWSH_RS14480:2817724-2817805
0:BMD_RS10660:2192163-2192234	1:BMWSH_RS14475:2817632-2817703
0:BMD_RS10665:2192449-2193849	1:BMWSH_RS14470:2816016-2817416
0:BMD_RS26050:2194534-2194774	1:BMWSH_RS14450:2811440-2811715
0:BMD_RS10670:2194857-2195369	1:BMWSH_RS14445:2810897-2811409	2:BSU_17520:1883166-1883678
0:BMD_RS26055:2195558-2195680	1:BMWSH_RS26080:2810586-2810708
0:BMD_RS10675:2195763-2196701	1:BMWSH_RS14440:2809574-2810512
0:BMD_RS10680:2196880-2197695	1:BMWSH_RS14435:2808580-2809395
0:BMD_RS10685:2197884-2200059	1:BMWSH_RS14430:2806214-2808391
0:BMD_RS10690:2200086-2200379	1:BMWSH_RS14425:2805895-2806188
0:BMD_RS10715:2202732-2203151	1:BMWSH_RS14405:2803007-2803426
0:BMD_RS10725:2204652-2206787	1:BMWSH_RS14400:2800601-2802736
0:BMD_RS10730:2206896-2208278	1:BMWSH_RS14395:2799111-2800487
0:BMD_RS10735:2208496-2209479	1:BMWSH_RS14390:2797908-2798893
0:BMD_RS10740:2209562-2211010	1:BMWSH_RS14385:2796377-2797825
0:BMD_RS10745:2211031-2212392	1:BMWSH_RS14380:2794995-2796356
0:BMD_RS10750:2212632-2215244	1:BMWSH_RS14375:2792172-2794784
0:BMD_RS10755:2215862-2216782	1:BMWSH_RS14370:2790712-2791632
0:BMD_RS10760:2216824-2217999	1:BMWSH_RS14365:2789495-2790670
0:BMD_RS10765:2218110-2220257	1:BMWSH_RS14360:2787237-2789384
0:BMD_RS10770:2220322-2220699	1:BMWSH_RS14355:2786795-2787172
0:BMD_RS10775:2220933-2222132	1:BMWSH_RS14350:2785373-2786572
0:BMD_RS10780:2222399-2223271	1:BMWSH_RS14345:2784277-2785149
0:BMD_RS10785:2223616-2224005	1:BMWSH_RS14340:2783543-2783932
0:BMD_RS10790:2223998-2224897	1:BMWSH_RS14335:2782651-2783550
0:BMD_RS10795:2224872-2226881	1:BMWSH_RS14330:2780667-2782676
0:BMD_RS10800:2226898-2227377	1:BMWSH_RS14325:2780171-2780650
0:BMD_RS10805:2227425-2228003	1:BMWSH_RS14320:2779544-2780122
0:BMD_RS10810:2228168-2229376	1:BMWSH_RS14315:2778171-2779379
0:BMD_RS10815:2229533-2229952	1:BMWSH_RS14310:2777593-2778012
0:BMD_RS10820:2230014-2230463	1:BMWSH_RS14305:2777082-2777531
0:BMD_RS10825:2230608-2230817	1:BMWSH_RS14300:2776728-2776937
0:BMD_RS10830:2231109-2231930	1:BMWSH_RS14295:2775617-2776438
0:BMD_RS10835:2232097-2232303	1:BMWSH_RS14290:2775236-2775441
0:BMD_RS10840:2232306-2232782	1:BMWSH_RS14285:2774757-2775233
0:BMD_RS10845:2232803-2233825	1:BMWSH_RS14280:2773699-2774736
0:BMD_RS10850:2234127-2236661	1:BMWSH_RS14275:2770863-2773397
0:BMD_RS10855:2236724-2237362	1:BMWSH_RS14270:2770162-2770800
0:BMD_RS10860:2237359-2237979	1:BMWSH_RS14265:2769545-2770165
0:BMD_RS10865:2237976-2241536	1:BMWSH_RS14260:2765988-2769548
0:BMD_RS10870:2241988-2242830	1:BMWSH_RS14255:2764696-2765538	2:BSU_18480:2016845-2017738	3:MUY_RS10670:2101551-2102441
0:BMD_RS10875:2242918-2244024	1:BMWSH_RS14250:2763503-2764609	2:BSU_18470:2015733-2016848	3:MUY_RS10665:2100391-2101512
0:BMD_RS10880:2244139-2245401	1:BMWSH_RS14245:2762126-2763388	3:MUY_RS10660:2099094-2100365
0:BMD_RS10885:2245759-2245956	1:BMWSH_RS14240:2761570-2761767
0:BMD_RS10890:2245995-2246357	1:BMWSH_RS14235:2761169-2761532
0:BMD_RS10895:2246380-2246985	1:BMWSH_RS14230:2760541-2761146
0:BMD_RS10900:2247563-2248018	1:BMWSH_RS14225:2759510-2759965
0:BMD_RS10905:2248006-2248305	1:BMWSH_RS14220:2759223-2759522
0:BMD_RS10910:2248351-2250522	1:BMWSH_RS14215:2757008-2759177
0:BMD_RS10915:2250730-2251590	1:BMWSH_RS14205:2755942-2756802
0:BMD_RS10920:2251718-2251921	1:BMWSH_RS14200:2755614-2755817
0:BMD_RS10925:2252110-2252958	1:BMWSH_RS14195:2754578-2755426
0:BMD_RS10930:2252992-2253270	1:BMWSH_RS14190:2754266-2754544
0:BMD_RS10935:2253468-2254400	1:BMWSH_RS14185:2753136-2754068
0:BMD_RS10990:2262675-2263568	1:BMWSH_RS14180:2752048-2752941
0:BMD_RS26060:2263583-2263810	1:BMWSH_RS26450:2751765-2752033
0:BMD_RS11000:2263965-2264477	1:BMWSH_RS14175:2751141-2751677
0:BMD_RS11005:2264485-2264841	1:BMWSH_RS14170:2750777-2751133
0:BMD_RS11015:2265885-2266862	1:BMWSH_RS14165:2749554-2750531
0:BMD_RS11020:2267013-2267519	1:BMWSH_RS14160:2748949-2749455
0:BMD_RS11025:2267754-2268608	1:BMWSH_RS14155:2747861-2748715
0:BMD_RS11030:2268895-2269092	1:BMWSH_RS14150:2747341-2747539
0:BMD_RS11035:2269092-2270585	1:BMWSH_RS14145:2745848-2747341
0:BMD_RS26065:2270812-2270979	1:BMWSH_RS26075:2745454-2745621
0:BMD_RS11040:2271216-2271809	1:BMWSH_RS14140:2744623-2745216
0:BMD_RS11045:2272043-2272339	1:BMWSH_RS14135:2744093-2744389
0:BMD_RS11050:2272722-2275073	1:BMWSH_RS14130:2741359-2743710
0:BMD_RS11055:2275298-2276677	1:BMWSH_RS14125:2739758-2741137
0:BMD_RS11060:2276858-2277097	1:BMWSH_RS14120:2739347-2739585
0:BMD_RS11065:2277124-2278020	1:BMWSH_RS14115:2738424-2739320
0:BMD_RS11070:2278082-2278348	1:BMWSH_RS14110:2738096-2738362
0:BMD_RS11075:2278484-2280571	1:BMWSH_RS14105:2735876-2737960
0:BMD_RS11080:2280661-2280873	1:BMWSH_RS14100:2735571-2735783
0:BMD_RS11085:2281134-2281265	1:BMWSH_RS14095:2735172-2735312
0:BMD_RS11090:2281781-2283469	1:BMWSH_RS14090:2732971-2734659
0:BMD_RS11095:2283777-2284517	1:BMWSH_RS14085:2731918-2732658
0:BMD_RS11100:2284794-2285462	1:BMWSH_RS14080:2730973-2731641
0:BMD_RS11105:2285627-2285845	1:BMWSH_RS14075:2730590-2730808
0:BMD_RS11110:2285964-2286251	1:BMWSH_RS14070:2730188-2730475
0:BMD_RS11115:2286281-2286952	1:BMWSH_RS14065:2729488-2730159
0:BMD_RS11120:2287254-2287394	1:BMWSH_RS14060:2729067-2729207
0:BMD_RS11125:2287566-2288336	1:BMWSH_RS14055:2728126-2728896
0:BMD_RS11130:2288532-2290139	1:BMWSH_RS14050:2726308-2727919
0:BMD_RS11135:2290136-2290843	1:BMWSH_RS14045:2725604-2726311
0:BMD_RS11140:2291041-2292348	1:BMWSH_RS14040:2724098-2725405
0:BMD_RS11145:2292384-2292983	1:BMWSH_RS14035:2723457-2724056
[truncated: 3,645 more rows]

## Sheet: Homologous gene pairs 
Coding sequence (CDS) homologous pairs of B. megaterium DSM319, B. megaterium WSH002, B. subtilis and B. licheniformis
BMD	BMH	BSU	BMW
0:BMD_RS00005:1-1344	1:BMWSH_RS25105:4982343-4983716	2:BSU_00010:410-1750	3:MUY_RS00005:507-1847
0:BMD_RS00010:1532-2668	1:BMWSH_RS25100:4981020-4982156	2:BSU_00020:1939-3075	3:MUY_RS00010:2024-3160
0:BMD_RS00015:2769-2984	1:BMWSH_RS25095:4980704-4980919	2:BSU_00030:3206-3421	3:MUY_RS00015:3328-3543
0:BMD_RS00020:2999-4117	1:BMWSH_RS25090:4979571-4980689	2:BSU_00040:3437-4549	3:MUY_RS00020:3560-4672
0:BMD_RS00025:4358-6274	1:BMWSH_RS25085:4977414-4979330	2:BSU_00060:4867-6783	3:MUY_RS00030:4992-6905
0:BMD_RS00030:6401-8911	1:BMWSH_RS25080:4974778-4977288	2:BSU_00070:6994-9459	3:MUY_RS00035:7096-9564
0:BMD_RS00055:14120-14235	1:BMWSH_RS23870:4755753-4755868
0:BMD_RS00060:14261-15226	1:BMWSH_RS23865:4754761-4755726
0:BMD_RS00065:15343-16809	1:BMWSH_RS23860:4753178-4754644	2:BSU_00090:15915-17381	3:MUY_RS00070:16079-17545
0:BMD_RS00070:16959-18314	1:BMWSH_RS23855:4751672-4753027	2:BSU_00100:17534-18865	3:MUY_RS00075:17700-19025
0:BMD_RS00075:18505-19392	1:BMWSH_RS23850:4750594-4751481	2:BSU_00110:19062-19946	3:MUY_RS00080:19212-20096
0:BMD_RS00080:19414-20001	1:BMWSH_RS23845:4749985-4750572	2:BSU_00120:19968-20558	3:MUY_RS00085:20118-20708
0:BMD_RS00085:20324-21601	1:BMWSH_RS23840:4748385-4749662	2:BSU_00130:20880-22157	3:MUY_RS00090:21036-22313
0:BMD_RS00090:21714-21806	1:BMWSH_RS23835:4748180-4748272	2:BSU_tRNA_7:22292-22384
0:BMD_RS00095:21927-22607	1:BMWSH_RS23830:4747379-4748059
0:BMD_RS00100:22607-23242	1:BMWSH_RS23825:4746743-4747379	2:BSU_00150:23146-23769	3:MUY_RS00125:27412-28035
0:BMD_RS00105:23386-24687	1:BMWSH_RS23820:4745298-4746599
0:BMD_RS00110:24744-25286	1:BMWSH_RS23815:4744699-4745241	2:BSU_00170:25221-25766	3:MUY_RS00135:29479-30021
0:BMD_RS00115:25387-25836	1:BMWSH_RS23810:4744149-4744598	2:BSU_00180:25852-26337	3:MUY_RS00140:30110-30592
0:BMD_RS25705:25939-26203	1:BMWSH_RS26380:4743782-4744046	2:BSU_misc_RNA_2:26379-26732	3:MUY_RS21855:30683-30948
0:BMD_RS00120:26334-28022	1:BMWSH_RS23805:4741963-4743651	2:BSU_00190:26814-28505	3:MUY_RS00145:31078-32778
0:BMD_RS00125:28042-28362	1:BMWSH_RS23800:4741623-4741943	2:BSU_00200:28529-28852	3:MUY_RS00150:32805-33128
0:BMD_RS00130:28378-28974	1:BMWSH_RS23795:4741011-4741607	2:BSU_00210:28867-29463	3:MUY_RS00155:33142-33738
0:BMD_RS00135:28989-29213	1:BMWSH_RS23790:4740772-4740996
0:BMD_RS00140:29330-29599	1:BMWSH_RS23785:4740386-4740655
0:BMD_RS00205:35707-37259	1:BMWSH_RS25075:4972959-4974511
0:BMD_RS00210:37479-40418	1:BMWSH_RS25070:4969797-4972739
0:BMD_RS00215:40479-40594	1:BMWSH_RS25065:4969621-4969736
0:BMD_RS25710:40734-40916	1:BMWSH_RS25060:4969299-4969481
0:BMD_RS00220:41069-42493	1:BMWSH_RS25055:4967721-4969145
0:BMD_RS00225:42512-43138	1:BMWSH_RS25050:4967078-4967704	2:BSU_00280:39159-39797	3:MUY_RS00200:43462-44100
0:BMD_RS00230:43202-43531	1:BMWSH_RS25045:4966685-4967014	2:BSU_00290:39871-40200	3:MUY_RS00205:44176-44505
0:BMD_RS00235:43565-44557	1:BMWSH_RS25040:4965659-4966651	2:BSU_00310:40665-41654	3:MUY_RS00215:44969-45958
0:BMD_RS00240:44562-45389	1:BMWSH_RS25035:4964827-4965654	2:BSU_00320:41657-42484	3:MUY_RS00220:45961-46788
0:BMD_RS00245:45404-45769	1:BMWSH_RS25030:4964447-4964812	2:BSU_00330:42499-42858	3:MUY_RS00225:46803-47165
0:BMD_RS00250:45848-46594	1:BMWSH_RS25025:4963622-4964368	2:BSU_00340:42917-43660	3:MUY_RS00230:47230-47973
0:BMD_RS00255:46581-46868	1:BMWSH_RS25020:4963348-4963635	2:BSU_00350:43647-43946	3:MUY_RS00235:47960-48253
0:BMD_RS00260:46846-47718	1:BMWSH_RS25015:4962498-4963370	2:BSU_00360:43921-44799	3:MUY_RS00240:48225-49103
0:BMD_RS00265:47751-48035	1:BMWSH_RS25010:4962181-4962465
0:BMD_RS00270:48607-50589	1:BMWSH_RS25005:4959627-4961609	2:BSU_00380:45633-47627	3:MUY_RS00250:49950-51938
0:BMD_RS00275:50661-51431	1:BMWSH_RS25000:4958785-4959555	2:BSU_00390:47706-48473	3:MUY_RS00255:52023-52790
0:BMD_RS00280:51655-52218	1:BMWSH_RS24995:4957998-4958561	2:BSU_00410:50087-50647	3:MUY_RS00265:54400-54960
0:BMD_RS00285:52212-53090	1:BMWSH_RS24990:4957126-4958004	2:BSU_00420:50640-51518	3:MUY_RS00270:54953-55831
0:BMD_RS00290:53168-54040	1:BMWSH_RS24985:4956176-4957048	2:BSU_00430:51680-52552	3:MUY_RS00275:55991-56872
0:BMD_RS00295:54314-54547	1:BMWSH_RS24980:4955669-4955902	2:BSU_00440:52763-53023	3:MUY_RS00280:57097-57357
0:BMD_RS00300:54742-54912	1:BMWSH_RS24975:4955304-4955474	2:BSU_00450:53183-53368	3:MUY_RS00285:57514-57699
0:BMD_RS00305:55111-55980	1:BMWSH_RS24970:4954236-4955105	2:BSU_00460:53516-54385	3:MUY_RS00290:57997-58866
0:BMD_RS00310:56037-56858	1:BMWSH_RS24965:4953358-4954179	2:BSU_00470:54441-55298	3:MUY_RS00295:58923-59756
0:BMD_RS00315:56880-57257	1:BMWSH_RS24960:4952959-4953336	2:BSU_00480:55295-55672	3:MUY_RS00300:59774-60151
0:BMD_RS00320:57413-57703	1:BMWSH_RS24955:4952513-4952803	2:BSU_00490:55866-56159	3:MUY_RS00305:60331-60624
0:BMD_RS00325:57898-59277	1:BMWSH_RS24950:4950940-4952319	2:BSU_00500:56352-57722	3:MUY_RS00310:60929-62299
0:BMD_RS00330:59296-60249	1:BMWSH_RS24945:4949968-4950921	2:BSU_00510:57745-58698	3:MUY_RS00315:62320-63270
0:BMD_RS00335:60437-61066	1:BMWSH_RS24940:4949152-4949781
0:BMD_RS00340:61206-61763	1:BMWSH_RS24935:4948456-4949013	2:BSU_00530:59504-60070	3:MUY_RS00325:64094-64660
0:BMD_RS00345:61823-62053	1:BMWSH_RS24930:4948166-4948396	2:BSU_00540:60130-60360	3:MUY_RS00330:64717-64947
0:BMD_RS00350:62123-65653	1:BMWSH_RS24925:4944566-4948096	2:BSU_00550:60430-63963	3:MUY_RS00335:65012-68545
0:BMD_RS00360:66162-66698	1:BMWSH_RS24920:4943780-4944316	2:BSU_00560:64099-64635	3:MUY_RS00340:68683-69219
0:BMD_RS00365:66928-68532	1:BMWSH_RS24915:4941946-4943550
0:BMD_RS00370:68545-70005	1:BMWSH_RS24910:4940473-4941933
0:BMD_RS00375:70026-70292	1:BMWSH_RS24905:4940186-4940452	2:BSU_00590:67877-68137	3:MUY_RS00355:72491-72754
0:BMD_RS00380:70392-70697	1:BMWSH_RS24900:4939781-4940086	2:BSU_00600:68216-68518	3:MUY_RS00360:72831-73139
0:BMD_RS00385:70694-71317	1:BMWSH_RS24895:4939160-4939784
0:BMD_RS00390:71322-71693	1:BMWSH_RS24890:4938784-4939155
0:BMD_RS00395:71782-72249	1:BMWSH_RS24885:4938227-4938695	2:BSU_00630:69626-70012	3:MUY_RS00375:74236-74634
0:BMD_RS00400:72366-72440	1:BMWSH_RS24880:4938035-4938109
0:BMD_RS00405:72451-72524	1:BMWSH_RS24875:4937951-4938024
0:BMD_RS00410:72837-75314	1:BMWSH_RS24870:4935171-4937648	2:BSU_00640:70538-73021	3:MUY_RS00390:75150-77639
0:BMD_RS00415:75386-76126	1:BMWSH_RS24865:4934359-4935099	2:BSU_00650:73106-73843	3:MUY_RS00395:77716-78453
0:BMD_RS00420:76095-77060	1:BMWSH_RS24860:4933425-4934390	2:BSU_00660:73809-74825	3:MUY_RS00400:78422-79456
0:BMD_RS00425:77157-78533	1:BMWSH_RS24855:4931952-4933328
0:BMD_RS00430:78561-79100	1:BMWSH_RS24850:4931385-4931924	2:BSU_00680:76344-76886	3:MUY_RS00410:80973-81512
0:BMD_RS00435:79194-81104	1:BMWSH_RS24845:4929381-4931291	2:BSU_00690:76984-78897	3:MUY_RS00415:81609-83528
0:BMD_RS00440:81322-82089	1:BMWSH_RS24840:4928395-4929162	2:BSU_00700:79092-79868	3:MUY_RS00420:83731-84507
0:BMD_RS00445:82102-82980	1:BMWSH_RS24835:4927504-4928382	2:BSU_00710:79880-80755	3:MUY_RS00425:84519-85388
0:BMD_RS00450:83182-84120	1:BMWSH_RS24830:4926364-4927302	2:BSU_00730:81771-82697	3:MUY_RS00435:86407-87330
0:BMD_RS00455:84218-85633	1:BMWSH_RS24825:4924851-4926266	2:BSU_00740:82864-84276	3:MUY_RS00445:87527-88960
0:BMD_RS00460:85636-86217	1:BMWSH_RS24820:4924267-4924848	2:BSU_00750:84290-84874	3:MUY_RS00450:88957-89541
0:BMD_RS00465:86222-87085	1:BMWSH_RS24815:4923399-4924262
0:BMD_RS00470:87107-87466	1:BMWSH_RS24810:4923018-4923377	2:BSU_00780:86587-86949	3:MUY_RS00465:91261-91623
0:BMD_RS00475:87467-88012	1:BMWSH_RS24805:4922472-4923017
0:BMD_RS00480:88285-89769	1:BMWSH_RS24800:4920715-4922199	2:BSU_00820:88727-90226	3:MUY_RS00480:93384-94883
0:BMD_RS00485:90054-91607	1:BMWSH_RS24795:4918876-4920428
0:BMD_RS00490:91827-94766	1:BMWSH_RS24790:4915717-4918656
0:BMD_RS00495:94828-94943	1:BMWSH_RS24785:4915541-4915656
0:BMD_RS00500:95179-95640	1:BMWSH_RS24780:4914844-4915305	2:BSU_00830:101449-101913	3:MUY_RS00560:106197-106661
0:BMD_RS00505:95682-96224	1:BMWSH_RS24775:4914260-4914802	2:BSU_00840:101927-102484	3:MUY_RS00565:106676-107230
0:BMD_RS00510:96228-97301	1:BMWSH_RS24770:4913183-4914256	2:BSU_00850:102484-103575	3:MUY_RS00570:107230-108321
0:BMD_RS00515:97322-99763	1:BMWSH_RS24765:4910721-4913162	2:BSU_00860:103572-106004	3:MUY_RS00575:108318-110750
0:BMD_RS00520:99887-101263	1:BMWSH_RS24760:4909221-4910597	2:BSU_00870:106096-107472	3:MUY_RS00580:110830-112209
0:BMD_RS00525:101267-102346	1:BMWSH_RS24755:4908138-4909217	2:BSU_00880:107476-108558	3:MUY_RS00585:112213-113289
0:BMD_RS00530:102494-103591	1:BMWSH_RS24750:4906893-4907990	2:BSU_00890:108674-109774	3:MUY_RS00590:113421-114509
0:BMD_RS00535:103617-104318	1:BMWSH_RS24745:4906166-4906867
0:BMD_RS00540:104315-104794	1:BMWSH_RS24740:4905690-4906169	2:BSU_00910:110480-110956	3:MUY_RS00600:115214-115690
0:BMD_RS00545:104900-106357	1:BMWSH_RS24735:4904127-4905584	2:BSU_00920:111047-112498	3:MUY_RS00605:115772-117229
0:BMD_RS00550:106693-107349	1:BMWSH_RS24730:4903135-4903791	2:BSU_00930:112800-113453	3:MUY_RS00610:117531-118181
0:BMD_RS00555:107339-108736	1:BMWSH_RS24725:4901748-4903145	2:BSU_00940:113450-114850	3:MUY_RS00615:118178-119581
0:BMD_RS00560:108744-109169	1:BMWSH_RS24720:4901315-4901740	2:BSU_00950:114854-115285	3:MUY_RS00620:119584-120000
0:BMD_RS00565:109159-109902	1:BMWSH_RS24715:4900582-4901325	2:BSU_00960:115269-116018	3:MUY_RS00625:119997-120746
0:BMD_RS00570:109905-110414	1:BMWSH_RS24710:4900070-4900579	2:BSU_00970:116025-116537	3:MUY_RS00630:120752-121264
0:BMD_RS00575:110483-111133	1:BMWSH_RS24705:4899351-4900001	2:BSU_00980:116600-117256	3:MUY_RS00635:121328-121999
0:BMD_RS00580:111215-111364	1:BMWSH_RS24700:4899120-4899269	2:BSU_00990:117349-117498	3:MUY_RS21870:122082-122231
0:BMD_RS00585:111418-111597	1:BMWSH_RS26400:4898886-4899066	2:BSU_01000:117532-117711	3:MUY_RS00640:122267-122446
0:BMD_RS00590:111793-112326	1:BMWSH_RS24695:4898157-4898690	2:BSU_01010:117890-118423	3:MUY_RS00645:122624-123157
0:BMD_RS00595:112450-112917	1:BMWSH_RS24690:4897566-4898033	2:BSU_01020:118591-119016	3:MUY_RS00650:123276-123752
0:BMD_RS00600:113028-113723	1:BMWSH_RS24685:4896760-4897455
0:BMD_RS00605:113973-114473	1:BMWSH_RS24680:4896010-4896510	2:BSU_01040:120061-120561	3:MUY_RS00660:124814-125314
0:BMD_RS00610:114518-114880	1:BMWSH_RS24675:4895603-4895965	2:BSU_01050:120607-120978	3:MUY_RS00665:125359-125730
0:BMD_RS00615:114993-115595	1:BMWSH_RS24670:4894887-4895489	2:BSU_01060:121068-121673	3:MUY_RS00670:125870-126475
0:BMD_RS00620:115841-119404	1:BMWSH_RS24665:4891078-4894641	2:BSU_01070:121919-125500	3:MUY_RS00675:126726-130307
0:BMD_RS00625:119467-123060	1:BMWSH_RS24660:4887422-4891015	2:BSU_01080:125562-129161	3:MUY_RS00680:130367-133966
0:BMD_RS00630:123192-123440	1:BMWSH_RS24655:4887042-4887290	2:BSU_01090:129340-129588	3:MUY_RS00685:134086-134334
0:BMD_RS00635:123540-123962	1:BMWSH_RS24650:4886520-4886942	2:BSU_01100:129702-130118	3:MUY_RS00690:134439-134855
0:BMD_RS00640:124013-124483	1:BMWSH_RS24645:4885999-4886469	2:BSU_01110:130160-130630	3:MUY_RS00695:135021-135491
0:BMD_RS00645:124541-126619	1:BMWSH_RS24640:4883863-4885941	2:BSU_01120:130684-132762	3:MUY_RS00700:135541-137619
0:BMD_RS00650:126736-127926	1:BMWSH_RS24635:4882556-4883746	2:BSU_01130:132882-134072	3:MUY_RS00705:137739-138929
0:BMD_RS00655:128243-128551	1:BMWSH_RS24630:4881932-4882240	2:BSU_01150:135364-135672	3:MUY_RS00710:139215-139559
0:BMD_RS00660:128593-129222	1:BMWSH_RS24625:4881261-4881890	2:BSU_01160:135712-136341	3:MUY_RS00715:139598-140227
0:BMD_RS00665:129251-129874	1:BMWSH_RS24620:4880609-4881232	2:BSU_01170:136369-136992	3:MUY_RS00720:140255-140878
0:BMD_RS00670:129874-130161	1:BMWSH_RS24615:4880322-4880609
0:BMD_RS00675:130189-131019	1:BMWSH_RS24610:4879464-4880294	2:BSU_01190:137311-138144	3:MUY_RS00730:141197-142030
0:BMD_RS00680:131077-131355	1:BMWSH_RS24605:4879128-4879406
0:BMD_RS00685:131375-131716	1:BMWSH_RS24600:4878767-4879108	2:BSU_01210:138497-138838	3:MUY_RS00740:142384-142728
0:BMD_RS00690:131720-132376	1:BMWSH_RS24595:4878107-4878763	2:BSU_01220:138842-139498	3:MUY_RS00745:142732-143388
0:BMD_RS00695:132379-132813	1:BMWSH_RS24590:4877670-4878104	2:BSU_01230:139500-139934	3:MUY_RS00750:143390-143824
0:BMD_RS00700:132803-133003	1:BMWSH_RS24585:4877480-4877680	2:BSU_01240:139924-140124	3:MUY_RS00755:143814-144014
0:BMD_RS00705:133029-133292	1:BMWSH_RS24580:4877191-4877454	2:BSU_01250:140147-140410	3:MUY_RS00760:144039-144302
0:BMD_RS00710:133344-133712	1:BMWSH_RS24575:4876771-4877139	2:BSU_01260:140451-140819	3:MUY_RS00765:144343-144711
0:BMD_RS00715:133762-134073	1:BMWSH_RS24570:4876410-4876721	2:BSU_01270:140857-141168	3:MUY_RS00770:144747-145058
0:BMD_RS00720:134105-134644	1:BMWSH_RS24565:4875839-4876378	2:BSU_01280:141195-141734	3:MUY_RS00775:145084-145623
0:BMD_RS00725:134678-134863	1:BMWSH_RS24560:4875620-4875805	2:BSU_01290:141757-141942	3:MUY_RS21875:145646-145831
0:BMD_RS00730:134894-135292	1:BMWSH_RS24555:4875191-4875589	2:BSU_01300:141974-142372	3:MUY_RS00780:145863-146261
0:BMD_RS00735:135323-135862	1:BMWSH_RS24550:4874621-4875160	2:BSU_01310:142402-142941	3:MUY_RS00785:146291-146827
0:BMD_RS00740:135895-136257	1:BMWSH_RS24545:4874227-4874588	2:BSU_01320:142974-143336	3:MUY_RS00790:146859-147221
0:BMD_RS00745:136278-136778	1:BMWSH_RS24540:4873706-4874206	2:BSU_01330:143361-143861	3:MUY_RS00795:147246-147746
0:BMD_RS00750:136793-136975	1:BMWSH_RS24535:4873509-4873691	2:BSU_01340:143875-144054	3:MUY_RS00800:147760-147939
0:BMD_RS00755:137009-137449	1:BMWSH_RS24530:4873035-4873475	2:BSU_01350:144085-144525	3:MUY_RS00805:147970-148410
0:BMD_RS00760:137449-138741	1:BMWSH_RS24525:4871743-4873035
0:BMD_RS00765:138808-139461	1:BMWSH_RS24520:4871023-4871676	2:BSU_01370:145877-146530	3:MUY_RS00815:149761-150414
0:BMD_RS00770:139458-140204	1:BMWSH_RS24515:4870280-4871026	2:BSU_01380:146527-147273	3:MUY_RS00820:150411-151157
0:BMD_RS00775:140440-140658	1:BMWSH_RS24510:4869826-4870044	2:BSU_01390:147585-147803	3:MUY_RS00830:151475-151693
0:BMD_RS00780:140696-140809	1:BMWSH_RS24505:4869675-4869788	2:BSU_01400:147837-147950	3:MUY_RS00835:151727-151840
0:BMD_RS00785:140834-141199	1:BMWSH_RS24500:4869285-4869650
0:BMD_RS00790:141223-141612	1:BMWSH_RS24495:4868872-4869261	2:BSU_01420:148359-148754	3:MUY_RS00845:152249-152644
0:BMD_RS00795:141793-142737	1:BMWSH_RS24490:4867747-4868691	2:BSU_01430:148931-149875	3:MUY_RS00850:152819-153763
0:BMD_RS00800:142782-143144	1:BMWSH_RS24485:4867340-4867702	2:BSU_01440:149953-150315	3:MUY_RS00855:153841-154203
0:BMD_RS00805:143283-144122	1:BMWSH_RS24480:4866362-4867201	2:BSU_01450:150443-151288	3:MUY_RS00860:154345-155190
0:BMD_RS00810:144098-144967	1:BMWSH_RS24475:4865517-4866386	2:BSU_01460:151303-152133	3:MUY_RS00865:155166-156035
0:BMD_RS00815:144964-145761	1:BMWSH_RS24470:4864723-4865520	2:BSU_01470:152130-152927
0:BMD_RS00820:145780-146520	1:BMWSH_RS24465:4863964-4864704	2:BSU_01480:152937-153680	3:MUY_RS00875:156840-157583
0:BMD_RS00825:146677-147114	1:BMWSH_RS24460:4863370-4863807	2:BSU_01490:153842-154279	3:MUY_RS00880:157744-158181
0:BMD_RS00830:147137-147529	1:BMWSH_RS24455:4862955-4863347	2:BSU_01500:154300-154692	3:MUY_RS00885:158202-158594
0:BMD_RS00835:147641-148063	1:BMWSH_RS24380:4846641-4847063
0:BMD_RS00840:148134-148841	1:BMWSH_RS24375:4845863-4846570	2:BSU_01530:156612-157325	3:MUY_RS00900:159751-160464
0:BMD_RS00845:148932-150005	1:BMWSH_RS24370:4844699-4845772	2:BSU_01540:157421-158479	3:MUY_RS00905:160550-161611
0:BMD_RS00850:150044-150952	1:BMWSH_RS24365:4843752-4844660
0:BMD_RS00855:151140-151769	1:BMWSH_RS24360:4842935-4843564	2:BSU_01550:158515-159072	3:MUY_RS00910:161665-162246
0:BMD_RS00860:151909-152535	1:BMWSH_RS24355:4842169-4842795
0:BMD_RS00865:152580-153344	1:BMWSH_RS24350:4841360-4842124	2:BSU_01570:159779-160543	3:MUY_RS00920:162969-163733
0:BMD_RS00870:153481-153681	1:BMWSH_RS24345:4841024-4841224
0:BMD_RS00875:153939-155491	1:BMWSH_RS24340:4839214-4840766
0:BMD_RS00880:155711-158649	1:BMWSH_RS24335:4836053-4838994
0:BMD_RS00885:158696-158811	1:BMWSH_RS24330:4835831-4835946
0:BMD_RS00890:158916-158991	1:BMWSH_RS24315:4835570-4835645
0:BMD_RS00895:158996-159071	1:BMWSH_RS24310:4835490-4835565
0:BMD_RS00900:159080-159163	1:BMWSH_RS24305:4835398-4835481
0:BMD_RS00905:159171-159245	1:BMWSH_RS24300:4835316-4835390
0:BMD_RS00910:159250-159322	1:BMWSH_RS24295:4835239-4835311
0:BMD_RS00915:159332-159406	1:BMWSH_RS24290:4835155-4835229
0:BMD_RS00920:159429-159504	1:BMWSH_RS24285:4835057-4835132
0:BMD_RS00925:159668-160567	1:BMWSH_RS24280:4833994-4834893
0:BMD_RS25715:160650-160811	1:BMWSH_RS26390:4833750-4833911
0:BMD_RS00930:160976-161539	1:BMWSH_RS24275:4833023-4833577
0:BMD_RS00935:161554-162159	1:BMWSH_RS24270:4832403-4833008
0:BMD_RS00940:162352-163173	1:BMWSH_RS24265:4831389-4832210
0:BMD_RS00945:163166-164728	1:BMWSH_RS24260:4829846-4831396
0:BMD_RS00950:164757-166103	1:BMWSH_RS24255:4828471-4829817	2:BSU_01770:198497-199843	3:MUY_RS01060:187662-189008
0:BMD_RS00955:166534-168336	1:BMWSH_RS24250:4826238-4828040	2:BSU_01780:200277-202079	3:MUY_RS01065:189450-191252
0:BMD_RS25720:168508-169092	1:BMWSH_RS26385:4825514-4826098
0:BMD_RS00960:169230-169946	1:BMWSH_RS24245:4824660-4825376	2:BSU_06840:752412-753131	3:MUY_RS04015:796294-797013
0:BMD_RS00965:170090-171424	1:BMWSH_RS24240:4823394-4824517
0:BMD_RS00970:171585-173477	1:BMWSH_RS24235:4821341-4823233
0:BMD_RS00975:173538-175628	1:BMWSH_RS24230:4819190-4821280
0:BMD_RS00980:175634-176776	1:BMWSH_RS24225:4818042-4819184
0:BMD_RS00985:176866-177351	1:BMWSH_RS24220:4817467-4817952
0:BMD_RS00990:177389-177922	1:BMWSH_RS24215:4816893-4817429
0:BMD_RS00995:178203-178598	1:BMWSH_RS24210:4816216-4816611
0:BMD_RS01000:178794-180863	1:BMWSH_RS24205:4813951-4816020
0:BMD_RS01005:181059-181601	1:BMWSH_RS24200:4813213-4813755
0:BMD_RS01010:181622-182731	1:BMWSH_RS24195:4812083-4813192
0:BMD_RS01015:182721-183521	1:BMWSH_RS24190:4811293-4812093
0:BMD_RS01020:183523-184329	1:BMWSH_RS24185:4810485-4811291
0:BMD_RS01025:184326-185399	1:BMWSH_RS24180:4809415-4810488
0:BMD_RS01030:185618-186730	1:BMWSH_RS24175:4808084-4809196
0:BMD_RS01035:186876-187553	1:BMWSH_RS24170:4807261-4807938
0:BMD_RS01040:187546-188781	1:BMWSH_RS24165:4806032-4807268
0:BMD_RS01045:188798-189685	1:BMWSH_RS24160:4805128-4806015
0:BMD_RS01050:189669-190706	1:BMWSH_RS24155:4804212-4805144
0:BMD_RS01060:191088-192170	1:BMWSH_RS24145:4802312-4803394	2:BSU_04560:508248-509312	3:MUY_RS02685:546623-547708
0:BMD_RS01065:192267-193649	1:BMWSH_RS24140:4800833-4802215
0:BMD_RS01070:193846-195357	1:BMWSH_RS24135:4799125-4800636	2:BSU_04580:511157-512641	3:MUY_RS02700:550343-551806
0:BMD_RS01075:195452-196423	1:BMWSH_RS24130:4798058-4799029
0:BMD_RS01080:196432-197034	1:BMWSH_RS24125:4797447-4798049
0:BMD_RS01085:197099-197464	1:BMWSH_RS24120:4797017-4797382
0:BMD_RS01090:197523-198581	1:BMWSH_RS24115:4795900-4796958	2:BSU_04630:516241-517257	3:MUY_RS02720:554761-555768
0:BMD_RS01095:198695-199885	1:BMWSH_RS24110:4794596-4795786
0:BMD_RS01100:200086-200367	1:BMWSH_RS24105:4794114-4794395	2:BSU_04650:518657-518938	3:MUY_RS02730:557274-557555
0:BMD_RS01105:200372-200722	1:BMWSH_RS24100:4793759-4794109	2:BSU_04660:518943-519293
0:BMD_RS01110:200882-201718	1:BMWSH_RS24095:4792765-4793601	2:BSU_04670:519408-520232	3:MUY_RS02740:558028-558855
0:BMD_RS01115:201721-202077	1:BMWSH_RS24090:4792406-4792762	2:BSU_04680:520237-520602	3:MUY_RS02745:558859-559224
0:BMD_RS01120:202081-202482	1:BMWSH_RS24085:4792001-4792402	2:BSU_04690:520606-521007	3:MUY_RS02750:559227-559628
0:BMD_RS01125:202496-203506	1:BMWSH_RS24080:4790977-4791987	2:BSU_04700:521019-522026	3:MUY_RS02755:559639-560646
0:BMD_RS01130:203566-203898	1:BMWSH_RS24075:4790585-4790917
0:BMD_RS01135:203895-204380	1:BMWSH_RS24070:4790103-4790588	2:BSU_04720:522414-522896	3:MUY_RS02765:561031-561516
0:BMD_RS01140:204346-205140	1:BMWSH_RS24065:4789343-4790137	2:BSU_04730:522862-523650	3:MUY_RS02770:561482-562273
0:BMD_RS01145:205140-205745	1:BMWSH_RS24060:4788738-4789343
0:BMD_RS01150:205830-208004	1:BMWSH_RS24055:4786479-4788653
0:BMD_RS26370:208062-208178	1:BMWSH_RS26495:4786305-4786421	2:BSU_04785:527912-528025
0:BMD_RS01155:208288-208737	1:BMWSH_RS24050:4785746-4786195	2:BSU_04790:528129-528581	3:MUY_RS02795:569582-570043
0:BMD_RS01160:208872-208946	1:BMWSH_RS24045:4785537-4785611	2:BSU_tRNA_45:528704-528778
0:BMD_RS01165:208950-209040	1:BMWSH_RS24040:4785443-4785533	2:BSU_tRNA_46:528783-528873	3:MUY_RS02805:570237-570327
0:BMD_RS01170:209050-209124	1:BMWSH_RS24035:4785359-4785433	2:BSU_tRNA_47:528903-528974	3:MUY_RS02810:570356-570427
0:BMD_RS01175:209149-209224	1:BMWSH_RS24030:4785259-4785334
0:BMD_RS01180:209253-209328	1:BMWSH_RS24025:4785155-4785230
0:BMD_RS01185:209340-209414	1:BMWSH_RS24020:4785069-4785143	2:BSU_tRNA_48:528986-529060	3:MUY_RS02815:570440-570514
0:BMD_RS01190:209419-209491	1:BMWSH_RS24015:4784992-4785064	2:BSU_tRNA_49:529087-529162	3:MUY_RS02820:570523-570598
0:BMD_RS01195:209504-209586	1:BMWSH_RS24010:4784897-4784979	2:BSU_tRNA_50:529174-529255	3:MUY_RS02825:570611-570693
0:BMD_RS01200:209609-209694	1:BMWSH_RS24005:4784789-4784874	2:BSU_tRNA_51:529336-529422	3:MUY_RS02830:570714-570797
0:BMD_RS01205:209785-209861	1:BMWSH_RS24000:4784622-4784698
0:BMD_RS01210:209866-209939	1:BMWSH_RS23995:4784544-4784617
0:BMD_RS01215:210024-211576	1:BMWSH_RS23990:4782907-4784459
0:BMD_RS01220:211796-214735	1:BMWSH_RS23985:4779747-4782687
0:BMD_RS01225:214802-214917	1:BMWSH_RS23980:4779570-4779685
0:BMD_RS01230:214942-215018	1:BMWSH_RS23975:4779469-4779545
0:BMD_RS01235:215023-215098	1:BMWSH_RS23970:4779389-4779464
0:BMD_RS01240:215319-215789	1:BMWSH_RS23965:4778698-4779168
0:BMD_RS01245:215786-216484	1:BMWSH_RS23960:4778003-4778701	2:BSU_05920:642111-642800	3:MUY_RS03035:614989-615678
0:BMD_RS01250:216499-216948	1:BMWSH_RS23955:4777539-4777988	2:BSU_05930:642810-643265	3:MUY_RS03040:615691-616149
0:BMD_RS01255:216945-217961	1:BMWSH_RS23950:4776526-4777542	2:BSU_05940:643258-644298	3:MUY_RS03045:616139-617164
0:BMD_RS01260:218217-220151	1:BMWSH_RS23945:4774336-4776270	2:BSU_05950:644528-646456	3:MUY_RS03050:617404-619329
0:BMD_RS01265:220610-221248	1:BMWSH_RS23940:4773239-4773877	2:BSU_05970:647091-647738	3:MUY_RS03060:619986-620633
0:BMD_RS01270:221302-221487	1:BMWSH_RS23935:4773000-4773185	2:BSU_05980:647760-647933	3:MUY_RS03065:620676-620855
0:BMD_RS01275:221503-222258	1:BMWSH_RS23930:4772229-4772984	2:BSU_05990:647940-648704	3:MUY_RS03070:620871-621638
0:BMD_RS01280:222284-222511	1:BMWSH_RS23925:4771975-4772202
0:BMD_RS01285:222508-223236	1:BMWSH_RS23920:4771250-4771978	2:BSU_06010:648930-649664	3:MUY_RS03080:621875-622609
0:BMD_RS01290:223536-223820	1:BMWSH_RS23915:4770666-4770950	2:BSU_06020:649903-650187	3:MUY_RS03085:622835-623119
0:BMD_RS01295:223888-225519	1:BMWSH_RS23910:4768967-4770598	2:BSU_06030:650234-651868	3:MUY_RS03090:623164-624798
0:BMD_RS01300:225678-226628	1:BMWSH_RS23905:4767858-4768808	2:BSU_06330:688184-689146	3:MUY_RS03680:724647-725609
0:BMD_RS01305:226640-227830	1:BMWSH_RS23900:4766657-4767847
0:BMD_RS01310:227827-230019	1:BMWSH_RS23895:4764468-4766660
0:BMD_RS01315:230284-231813	1:BMWSH_RS23890:4762675-4764204	2:BSU_06360:692740-694281	3:MUY_RS03695:729239-730780
0:BMD_RS01320:232146-233471	1:BMWSH_RS23885:4761017-4762342	2:BSU_06370:694662-695984	3:MUY_RS03705:731404-732726
0:BMD_RS01325:233848-235400	1:BMWSH_RS23880:4759088-4760642
0:BMD_RS01335:238621-238736	1:BMWSH_RS23760:4735082-4735197
0:BMD_RS01340:238903-239103	1:BMWSH_RS23755:4734715-4734915	2:BSU_06410:698092-698289	3:MUY_RS03725:734739-734936
0:BMD_RS01345:239419-239907	1:BMWSH_RS23750:4733912-4734400	2:BSU_06420:698612-699100	3:MUY_RS03730:735254-735742
0:BMD_RS01350:239900-241045	1:BMWSH_RS23745:4732774-4733919
0:BMD_RS01355:241042-242334	1:BMWSH_RS23740:4731485-4732777	2:BSU_06440:700232-701527	3:MUY_RS03740:736874-738169
0:BMD_RS01360:242409-243116	1:BMWSH_RS23735:4730703-4731410
0:BMD_RS01365:243124-243375	1:BMWSH_RS23730:4730444-4730695	2:BSU_06460:702319-702573	3:MUY_RS03750:738962-739216
0:BMD_RS01370:243372-244058	1:BMWSH_RS23725:4729761-4730447	2:BSU_06470:702570-703253	3:MUY_RS03755:739213-739896
0:BMD_RS01375:244042-246273	1:BMWSH_RS23720:4727546-4729777	2:BSU_06480:703237-705465	3:MUY_RS03760:739880-742108
0:BMD_RS01380:246249-247664	1:BMWSH_RS23715:4726155-4727570	2:BSU_06490:705441-706871	3:MUY_RS03765:742084-743514
0:BMD_RS01385:247691-248728	1:BMWSH_RS23710:4725091-4726128	2:BSU_06500:706973-708013	3:MUY_RS03770:743638-744678
0:BMD_RS01390:248725-249303	1:BMWSH_RS23705:4724516-4725094	2:BSU_06510:708010-708597	3:MUY_RS03775:744675-745262
0:BMD_RS01395:249407-250945	1:BMWSH_RS23700:4722874-4724412	2:BSU_06520:708594-710132	3:MUY_RS03780:745259-746797
0:BMD_RS01400:250959-252233	1:BMWSH_RS23695:4721586-4722860	2:BSU_06530:710148-711416	3:MUY_RS03785:746811-748079
0:BMD_RS01405:252264-252521	1:BMWSH_RS23690:4721298-4721555
0:BMD_RS01410:252624-254372	1:BMWSH_RS23685:4719447-4721195	2:BSU_06560:713664-715406	3:MUY_RS03820:752165-753904
0:BMD_RS01415:254520-254825	1:BMWSH_RS23680:4718994-4719299	2:BSU_06580:716431-716745	3:MUY_RS03830:754922-755233
0:BMD_RS01420:254863-256245	1:BMWSH_RS23675:4717573-4718955
0:BMD_RS01425:256759-257457	1:BMWSH_RS23670:4716362-4717060	2:BSU_06600:718622-719308	3:MUY_RS03835:755384-756070
0:BMD_RS01430:257486-259735	1:BMWSH_RS23665:4714084-4716333	2:BSU_06610:719370-721589	3:MUY_RS03840:756130-758349
0:BMD_RS01435:259756-261762	1:BMWSH_RS23660:4712057-4714063	2:BSU_06620:721613-723619	3:MUY_RS03845:758383-760386
0:BMD_RS01440:261776-262969	1:BMWSH_RS23655:4710850-4712043	2:BSU_06630:723635-724825	3:MUY_RS03850:760402-761592
0:BMD_RS01445:263024-263509	1:BMWSH_RS23650:4710310-4710795
0:BMD_RS01450:263875-264165	1:BMWSH_RS23645:4709654-4709944	2:BSU_06670:728732-729022	3:MUY_RS03910:773440-773730
0:BMD_RS01455:264182-265639	1:BMWSH_RS23640:4708180-4709637	2:BSU_06680:729038-730495	3:MUY_RS03915:773752-775209
0:BMD_RS01460:265654-267084	1:BMWSH_RS23635:4706735-4708165	2:BSU_06690:730509-731939	3:MUY_RS03920:775223-776653
0:BMD_RS01465:267319-268251	1:BMWSH_RS23630:4705568-4706500
0:BMD_RS01470:268347-269720	1:BMWSH_RS23625:4704099-4705472	2:BSU_06730:737603-738982	3:MUY_RS03970:785961-787343
0:BMD_RS01485:273029-273844	1:BMWSH_RS23615:4703005-4703820
0:BMD_RS01490:274040-276780	1:BMWSH_RS23610:4700071-4702809
0:BMD_RS01495:276794-277024	1:BMWSH_RS23605:4699827-4700057
0:BMD_RS01500:277197-278180	1:BMWSH_RS23600:4698669-4699655
0:BMD_RS01505:278204-280009	1:BMWSH_RS23595:4696840-4698645
0:BMD_RS01510:280037-280783	1:BMWSH_RS23590:4696066-4696812
0:BMD_RS01515:281117-282181	1:BMWSH_RS23585:4694668-4695732
0:BMD_RS01520:282434-283447	1:BMWSH_RS23580:4693402-4694415
0:BMD_RS01525:283511-284332	1:BMWSH_RS23575:4692517-4693338
0:BMD_RS01530:284400-285620	1:BMWSH_RS23570:4691229-4692449
0:BMD_RS01535:285661-286314	1:BMWSH_RS23565:4690676-4691188
0:BMD_RS01540:286529-287050	1:BMWSH_RS23560:4689942-4690463
0:BMD_RS01545:287517-288245	1:BMWSH_RS23555:4688746-4689473
0:BMD_RS01550:288267-289082	1:BMWSH_RS23550:4687909-4688724
0:BMD_RS01555:289157-289795	1:BMWSH_RS23545:4687196-4687834
0:BMD_RS01560:289810-290460	1:BMWSH_RS23540:4686531-4687181
0:BMD_RS01565:290684-292039	1:BMWSH_RS23535:4684934-4686307
0:BMD_RS01570:292168-293445	1:BMWSH_RS23530:4683549-4684825
0:BMD_RS01575:293484-294023	1:BMWSH_RS23525:4682975-4683511
0:BMD_RS01580:294157-294732	1:BMWSH_RS23520:4682267-4682839
0:BMD_RS01585:294805-296151	1:BMWSH_RS23515:4680848-4682194
0:BMD_RS01590:296155-296847	1:BMWSH_RS23510:4680151-4680844
0:BMD_RS01595:296929-298683	1:BMWSH_RS23505:4678316-4680070
0:BMD_RS01600:298680-299405	1:BMWSH_RS23500:4677594-4678319
0:BMD_RS01605:299576-300790	1:BMWSH_RS23495:4676209-4677423
0:BMD_RS01610:300826-301509	1:BMWSH_RS23490:4675490-4676173
0:BMD_RS01615:301511-302443	1:BMWSH_RS23485:4674556-4675488
0:BMD_RS01620:302589-303182	1:BMWSH_RS23480:4673816-4674409
0:BMD_RS01625:303335-303754	1:BMWSH_RS23475:4673244-4673663
0:BMD_RS01630:304176-304973	1:BMWSH_RS23470:4672025-4672822
0:BMD_RS01635:305203-306366	1:BMWSH_RS23465:4670632-4671795
0:BMD_RS01640:306436-306858	1:BMWSH_RS23460:4670143-4670565
0:BMD_RS01645:307164-307688	1:BMWSH_RS23455:4669313-4669837
0:BMD_RS01650:307649-307975	1:BMWSH_RS26375:4669025-4669352
0:BMD_RS01655:308322-308810	1:BMWSH_RS23450:4668190-4668678
0:BMD_RS01660:308836-309588	1:BMWSH_RS23445:4667415-4668212
0:BMD_RS01665:309846-311300	1:BMWSH_RS23440:4665705-4667159
0:BMD_RS01670:311333-312388	1:BMWSH_RS23435:4664656-4665672
0:BMD_RS01675:312532-313698	1:BMWSH_RS23430:4663308-4664474		3:MUY_RS01600:296094-297269
0:BMD_RS01680:313753-314208	1:BMWSH_RS23425:4662798-4663253
0:BMD_RS01685:314360-315325	1:BMWSH_RS23420:4661681-4662646
0:BMD_RS01690:315480-317066	1:BMWSH_RS23415:4659940-4661526
0:BMD_RS01695:317059-317784	1:BMWSH_RS23410:4659222-4659947
0:BMD_RS01700:317925-318584	1:BMWSH_RS23405:4658421-4659080
0:BMD_RS01705:318571-319323	1:BMWSH_RS23400:4657682-4658434
0:BMD_RS01710:319401-320711	1:BMWSH_RS23395:4656294-4657604
0:BMD_RS01715:321077-322282	1:BMWSH_RS23390:4654724-4655929
0:BMD_RS01720:322533-322850	1:BMWSH_RS23385:4654154-4654471
0:BMD_RS01725:322960-323559	1:BMWSH_RS23380:4653445-4654044
0:BMD_RS01730:323621-324013	1:BMWSH_RS23375:4652991-4653383
0:BMD_RS01735:324385-324678	1:BMWSH_RS23370:4652321-4652614	2:BSU_31910:3276141-3276434	3:MUY_RS17100:3318044-3318340
0:BMD_RS01740:324772-325011	1:BMWSH_RS23365:4651988-4652227	2:BSU_31900:3275832-3276071	3:MUY_RS17095:3317724-3317963
0:BMD_RS01745:325026-326330	1:BMWSH_RS23360:4650669-4651973
0:BMD_RS01750:326343-330821	1:BMWSH_RS23355:4646178-4650656
0:BMD_RS01755:330818-334000	1:BMWSH_RS23350:4643008-4646181
0:BMD_RS01760:333978-334475	1:BMWSH_RS23345:4642533-4643030
0:BMD_RS01765:334526-335002	1:BMWSH_RS23340:4642005-4642481
0:BMD_RS01770:335291-336445	1:BMWSH_RS23335:4640563-4641717
0:BMD_RS01775:336552-338189	1:BMWSH_RS23330:4638821-4640458
0:BMD_RS01780:338239-338754	1:BMWSH_RS23325:4638256-4638771
0:BMD_RS01785:339123-340460	1:BMWSH_RS23320:4636571-4637908
0:BMD_RS01790:340624-341520	1:BMWSH_RS23315:4635511-4636407
0:BMD_RS01800:343532-344464	1:BMWSH_RS23305:4632563-4633495
0:BMD_RS01805:344564-345649	1:BMWSH_RS23300:4631378-4632463	2:BSU_07630:836653-837744
0:BMD_RS25725:345698-345829	1:BMWSH_RS26370:4631198-4631329	2:BSU_07660:838783-838920	3:MUY_RS21895:832340-832471
0:BMD_RS01815:346003-346452	1:BMWSH_RS23290:4630576-4631025
0:BMD_RS01820:346669-347850	1:BMWSH_RS23285:4629179-4630360
0:BMD_RS01825:347923-349212	1:BMWSH_RS23280:4627817-4629106
0:BMD_RS01830:349356-349868	1:BMWSH_RS23275:4627161-4627673
0:BMD_RS01835:350228-350974	1:BMWSH_RS23270:4626056-4626802
0:BMD_RS01840:351213-352949	1:BMWSH_RS23265:4624081-4625817
0:BMD_RS01845:353317-353544	1:BMWSH_RS23260:4623486-4623713
0:BMD_RS01850:353721-354194	1:BMWSH_RS23255:4622836-4623309	2:BSU_07880:862004-862474	3:MUY_RS04330:871005-871475
0:BMD_RS01855:354234-354572	1:BMWSH_RS23250:4622458-4622796	2:BSU_07890:862492-862812	3:MUY_RS04335:871497-871847
0:BMD_RS01860:354587-355426	1:BMWSH_RS23245:4621604-4622443
0:BMD_RS01865:355656-357575	1:BMWSH_RS23240:4619456-4621374
0:BMD_RS01870:357800-357949	1:BMWSH_RS23235:4619081-4619230
0:BMD_RS01875:358158-358475	1:BMWSH_RS23230:4618555-4618872
0:BMD_RS01880:358491-359414	1:BMWSH_RS23225:4617613-4618539
0:BMD_RS01885:359430-360614	1:BMWSH_RS23220:4616414-4617598
0:BMD_RS01890:360990-361478	1:BMWSH_RS23210:4615263-4615751
0:BMD_RS01895:361668-362051	1:BMWSH_RS23205:4614673-4615056
0:BMD_RS01900:362197-362613	1:BMWSH_RS23200:4614237-4614653
0:BMD_RS01905:362814-363869	1:BMWSH_RS23195:4612981-4614036	2:BSU_07920:865205-866260	3:MUY_RS04355:874619-875674
0:BMD_RS01910:364048-364848	1:BMWSH_RS23190:4612039-4612839	2:BSU_07930:866331-867125	3:MUY_RS04360:875741-876532
0:BMD_RS01915:364885-366003	1:BMWSH_RS23185:4610884-4612002	2:BSU_07955:868007-869128	3:MUY_RS04365:876561-877682
0:BMD_RS01920:366207-366392	1:BMWSH_RS23180:4610494-4610679	2:BSU_07970:869273-869458	3:MUY_RS04370:877826-878011
0:BMD_RS01925:366556-368097	1:BMWSH_RS23175:4608782-4610323
0:BMD_RS01930:368192-369001	1:BMWSH_RS23170:4607879-4608649
0:BMD_RS01935:369164-370549	1:BMWSH_RS23165:4606331-4607716	2:BSU_08020:873402-874802	3:MUY_RS04400:883005-884396
0:BMD_RS01945:372002-373354	1:BMWSH_RS23160:4604497-4605840
0:BMD_RS01950:373687-375828	1:BMWSH_RS25705:4602077-4604217
0:BMD_RS25730:376255-376371	1:BMWSH_RS26365:4601537-4601653
0:BMD_RS01955:376474-377034	1:BMWSH_RS23145:4600876-4601436		3:MUY_RS04605:926581-927111
0:BMD_RS01960:377290-378417	1:BMWSH_RS23140:4599493-4600620
0:BMD_RS01965:378479-379381	1:BMWSH_RS23135:4598530-4599432
0:BMD_RS01970:379479-380288	1:BMWSH_RS23130:4597623-4598432
0:BMD_RS01975:380570-381223	1:BMWSH_RS23125:4596835-4597488
0:BMD_RS01980:381306-381620	1:BMWSH_RS23120:4596438-4596752
0:BMD_RS01985:381705-381860	1:BMWSH_RS23115:4596198-4596353
0:BMD_RS01990:381996-382265	1:BMWSH_RS23110:4595793-4596062
0:BMD_RS01995:382329-383309	1:BMWSH_RS23105:4594749-4595729	2:BSU_08620:934457-935440	3:MUY_RS04655:934847-935830
0:BMD_RS02000:383549-384643	1:BMWSH_RS23100:4593421-4594515	2:BSU_08630:935656-936765	3:MUY_RS04660:936038-937123
0:BMD_RS02005:384677-384901	1:BMWSH_RS23095:4593162-4593386	2:BSU_08640:936773-936997	3:MUY_RS04665:937149-937373
0:BMD_RS02010:385018-385767	1:BMWSH_RS23090:4592296-4593045	2:BSU_08650:937079-937831	3:MUY_RS04670:937456-938208
0:BMD_RS02015:385865-386158	1:BMWSH_RS23085:4591905-4592198	2:BSU_08660:937900-938154
0:BMD_RS02020:386348-386608	1:BMWSH_RS23080:4591455-4591715
0:BMD_RS02025:386804-387340	1:BMWSH_RS23075:4590723-4591259	2:BSU_08680:938731-939261	3:MUY_RS04685:939018-939548
0:BMD_RS02030:387510-389261	1:BMWSH_RS23070:4588802-4590553	2:BSU_08690:939349-941091	3:MUY_RS04690:939624-941366
0:BMD_RS02035:389297-390385	1:BMWSH_RS23065:4587677-4588765
0:BMD_RS02040:390935-392233	1:BMWSH_RS23060:4586051-4587349	2:BSU_08710:942449-943738	3:MUY_RS04725:948296-949594
0:BMD_RS02045:392436-393449	1:BMWSH_RS23055:4584835-4585848
0:BMD_RS02050:393442-394233	1:BMWSH_RS23050:4584051-4584842
0:BMD_RS02055:394243-395028	1:BMWSH_RS23045:4583256-4584041
0:BMD_RS02060:395122-395514	1:BMWSH_RS23040:4582771-4583163
0:BMD_RS02065:395584-396054	1:BMWSH_RS23035:4582231-4582701	2:BSU_08720:943891-944364	3:MUY_RS04730:949758-950231
0:BMD_RS02070:396309-396743	1:BMWSH_RS23030:4581542-4581976	2:BSU_08730:944487-944924	3:MUY_RS04735:950444-950881
0:BMD_RS02075:396766-397125	1:BMWSH_RS23025:4581160-4581519	2:BSU_08740:944959-945312	3:MUY_RS04740:950930-951277
0:BMD_RS02080:397348-398214	1:BMWSH_RS23020:4580071-4580937
0:BMD_RS02085:398561-400113	1:BMWSH_RS23015:4578162-4579714	2:BSU_rRNA_22:946696-948250
0:BMD_RS02090:400333-403272	1:BMWSH_RS23010:4575000-4577942
0:BMD_RS02095:403379-403494	1:BMWSH_RS23005:4574776-4574891
0:BMD_RS02100:403504-403578	1:BMWSH_RS23000:4574692-4574766
0:BMD_RS02105:403582-403673	1:BMWSH_RS22995:4574597-4574688
0:BMD_RS02110:403695-403769	1:BMWSH_RS22990:4574501-4574575
0:BMD_RS02115:403793-403868	1:BMWSH_RS22985:4574402-4574477
0:BMD_RS02120:403880-403956	1:BMWSH_RS22980:4574307-4574383
0:BMD_RS02125:403960-404035	1:BMWSH_RS22975:4574228-4574303
0:BMD_RS02130:404051-404126	1:BMWSH_RS22970:4574137-4574212
0:BMD_RS02135:404152-404227	1:BMWSH_RS22965:4574036-4574111
0:BMD_RS02140:404238-404321	1:BMWSH_RS22960:4573942-4574025
0:BMD_RS02145:404327-404400	1:BMWSH_RS22955:4573863-4573936
0:BMD_RS02150:404431-404506	1:BMWSH_RS22950:4573757-4573832
0:BMD_RS02155:404535-404609	1:BMWSH_RS22945:4573654-4573728
0:BMD_RS02160:404615-404689	1:BMWSH_RS22940:4573574-4573648
0:BMD_RS02165:404722-404795	1:BMWSH_RS22935:4573463-4573536		3:MUY_RS04830:958911-958981
0:BMD_RS02170:404810-404898	1:BMWSH_RS22930:4573360-4573448	2:BSU_tRNA_43:952859-952947	3:MUY_RS04835:958992-959080
0:BMD_RS02175:404929-405010	1:BMWSH_RS22925:4573248-4573329	2:BSU_tRNA_44:953213-953294	3:MUY_RS04840:959095-959179
0:BMD_RS02180:405083-405156	1:BMWSH_RS22920:4573102-4573175
0:BMD_RS02185:405272-405937	1:BMWSH_RS22915:4572321-4572986
0:BMD_RS02190:406067-407203	1:BMWSH_RS22910:4571055-4572191	2:BSU_08910:967935-969095	3:MUY_RS04975:983431-984579
0:BMD_RS02195:407276-408163	1:BMWSH_RS22905:4570095-4570982
0:BMD_RS02200:408228-408701	1:BMWSH_RS22900:4569557-4570030	2:BSU_08930:970135-970617	3:MUY_RS04985:985592-986065
0:BMD_RS02205:409160-411055	1:BMWSH_RS22895:4567203-4569098	2:BSU_08970:973156-975051	3:MUY_RS05005:988614-990509
0:BMD_RS02210:411380-412558	1:BMWSH_RS22890:4565700-4566878	2:BSU_08980:975231-976409	3:MUY_RS05010:990684-991850
0:BMD_RS02215:412663-413694	1:BMWSH_RS22885:4564564-4565595
0:BMD_RS02220:413782-414735	1:BMWSH_RS22880:4563523-4564419
0:BMD_RS02225:414962-415450	1:BMWSH_RS22875:4562807-4563295
0:BMD_RS02230:415564-415752	1:BMWSH_RS22870:4562617-4562796
0:BMD_RS02235:415730-417499	1:BMWSH_RS22865:4560870-4562639	2:BSU_08790:955895-957667	3:MUY_RS04900:971366-973141
0:BMD_RS02240:417809-418099	1:BMWSH_RS22860:4560269-4560559
0:BMD_RS02245:418556-419380	1:BMWSH_RS22855:4558987-4559811
0:BMD_RS02250:419900-421159	1:BMWSH_RS22850:4557208-4558467	2:BSU_10220:1096560-1097849	3:MUY_RS05705:1131426-1132712
0:BMD_RS02255:421373-422404	1:BMWSH_RS22845:4555964-4556995
0:BMD_RS02260:422565-423170	1:BMWSH_RS22840:4555200-4555804
0:BMD_RS02265:423195-423986	1:BMWSH_RS22835:4554384-4555175
0:BMD_RS02270:424119-425432	1:BMWSH_RS22830:4552938-4554251
0:BMD_RS02275:425739-426299	1:BMWSH_RS22825:4552075-4552635
0:BMD_RS02280:426319-428544	1:BMWSH_RS22820:4549829-4552054
0:BMD_RS02285:428692-429687	1:BMWSH_RS22815:4548685-4549680	2:BSU_30200:3090482-3091489	3:MUY_RS04090:813075-814076
0:BMD_RS02290:429930-430508	1:BMWSH_RS22810:4547861-4548439
0:BMD_RS02295:430529-431638	1:BMWSH_RS22805:4546725-4547840
0:BMD_RS02300:431635-432570	1:BMWSH_RS22800:4545793-4546728
0:BMD_RS02305:432567-433379	1:BMWSH_RS22795:4544984-4545796
0:BMD_RS02310:433393-434733	1:BMWSH_RS22790:4543630-4544970
0:BMD_RS02315:434820-435557	1:BMWSH_RS22785:4542806-4543543
0:BMD_RS02325:436061-436384	1:BMWSH_RS22780:4542035-4542358
0:BMD_RS02330:436478-437644	1:BMWSH_RS22775:4540775-4541941
0:BMD_RS02335:437705-438778	1:BMWSH_RS22770:4539641-4540714
0:BMD_RS02340:438811-439824	1:BMWSH_RS22765:4538595-4539608
0:BMD_RS02345:440207-441759	1:BMWSH_RS22760:4536651-4538204
0:BMD_RS02350:441979-444918	1:BMWSH_RS22755:4533490-4536431
0:BMD_RS02355:444979-445094	1:BMWSH_RS22750:4533313-4533428
0:BMD_RS02360:445106-445182	1:BMWSH_RS22745:4533225-4533301
0:BMD_RS02365:445322-445927	1:BMWSH_RS22740:4532479-4533085
0:BMD_RS02370:446273-446770	1:BMWSH_RS22730:4531330-4531827
0:BMD_RS02375:447019-448791	1:BMWSH_RS22725:4529308-4531080
0:BMD_RS25740:449070-450353	1:BMWSH_RS22720:4528027-4529027
0:BMD_RS02385:450562-451323	1:BMWSH_RS22710:4527055-4527819
0:BMD_RS25745:451553-451681	1:BMWSH_RS26355:4526705-4526833
0:BMD_RS02390:451735-452271	1:BMWSH_RS22705:4526115-4526651
0:BMD_RS02395:452754-453584	1:BMWSH_RS22700:4524803-4525633
0:BMD_RS02405:454062-455513	1:BMWSH_RS22695:4522873-4524324
0:BMD_RS02410:455688-456179	1:BMWSH_RS22690:4522207-4522698
0:BMD_RS02415:456255-456482	1:BMWSH_RS22685:4521904-4522131
0:BMD_RS02420:456710-456919	1:BMWSH_RS22680:4521220-4521429
0:BMD_RS02425:457190-458521	1:BMWSH_RS22675:4519616-4520950
0:BMD_RS02430:458659-459657	1:BMWSH_RS22670:4518479-4519477
0:BMD_RS02435:459721-461001	1:BMWSH_RS22665:4517135-4518415
0:BMD_RS02440:461431-462453	1:BMWSH_RS22660:4515682-4516705
0:BMD_RS02445:462533-463540	1:BMWSH_RS22655:4514598-4515605
0:BMD_RS02450:463626-465083	1:BMWSH_RS22650:4513067-4514524	2:BSU_39760:4082920-4084383	3:MUY_RS21315:4171718-4173181
0:BMD_RS02455:465196-467130	1:BMWSH_RS22645:4511020-4512954	2:BSU_39730:4079083-4080996	3:MUY_RS21300:4167878-4169791
0:BMD_RS02460:467215-468111	1:BMWSH_RS22640:4510038-4510935
0:BMD_RS02465:468172-469197	1:BMWSH_RS22635:4508953-4509978
0:BMD_RS02470:469332-470120	1:BMWSH_RS22630:4508030-4508818
0:BMD_RS02475:470378-470596	1:BMWSH_RS22625:4507556-4507774
0:BMD_RS02480:470945-471811	1:BMWSH_RS22620:4506340-4507206
0:BMD_RS02485:472195-472605	1:BMWSH_RS22615:4505549-4505959
0:BMD_RS02490:472856-473344	1:BMWSH_RS22610:4504811-4505299
0:BMD_RS02500:474293-474640	1:BMWSH_RS22600:4503604-4503951
0:BMD_RS02515:477061-477777	1:BMWSH_RS22595:4502103-4502819
0:BMD_RS02520:477815-478768	1:BMWSH_RS22590:4501113-4502066
0:BMD_RS02525:479354-479743	1:BMWSH_RS22585:4500136-4500525
0:BMD_RS02530:480103-481107	1:BMWSH_RS22580:4498772-4499776
0:BMD_RS02535:481444-482985	1:BMWSH_RS22575:4496892-4498433
0:BMD_RS02540:483057-483584	1:BMWSH_RS22570:4496295-4496822
0:BMD_RS02545:483897-485198	1:BMWSH_RS22565:4494679-4495980
0:BMD_RS02550:485340-485783	1:BMWSH_RS22560:4494093-4494536
0:BMD_RS02555:486148-486918	1:BMWSH_RS22555:4492957-4493727
0:BMD_RS02560:487263-487658	1:BMWSH_RS22545:4491241-4491636
0:BMD_RS02565:487694-488836	1:BMWSH_RS22540:4490063-4491205
0:BMD_RS02570:488964-489233	1:BMWSH_RS22535:4489666-4489935
0:BMD_RS02575:489482-490012	1:BMWSH_RS22530:4488888-4489418
0:BMD_RS02580:490430-491422	1:BMWSH_RS22525:4487482-4488474
0:BMD_RS02585:491519-493093	1:BMWSH_RS22520:4485810-4487384
0:BMD_RS02590:493162-494118	1:BMWSH_RS22515:4484785-4485741
0:BMD_RS02595:494451-495326	1:BMWSH_RS22510:4483576-4484451
0:BMD_RS02600:495468-497486	1:BMWSH_RS22505:4481416-4483434
0:BMD_RS02605:497689-498600	1:BMWSH_RS22500:4480467-4481378
0:BMD_RS02610:498756-499148	1:BMWSH_RS22495:4479919-4480311
0:BMD_RS02615:499551-500345	1:BMWSH_RS22485:4477720-4478514
0:BMD_RS02620:500535-501304	1:BMWSH_RS22480:4476761-4477531
0:BMD_RS02625:501621-503159	1:BMWSH_RS22475:4474863-4476401	2:BSU_09250:998402-999943	3:MUY_RS05145:1017522-1019060
0:BMD_RS02630:503273-503827	1:BMWSH_RS22470:4474194-4474749
0:BMD_RS02635:504005-504832	1:BMWSH_RS22465:4473189-4474015	2:BSU_09280:1002501-1003325	3:MUY_RS05175:1025613-1026428
0:BMD_RS02640:504900-506390	1:BMWSH_RS22460:4471631-4473121	2:BSU_09290:1003344-1004834	3:MUY_RS05180:1026471-1027961
0:BMD_RS02645:506578-508257	1:BMWSH_RS22455:4469765-4471444	2:BSU_09300:1004975-1006642	3:MUY_RS05185:1028108-1029775
0:BMD_RS02650:508422-510176	1:BMWSH_RS22450:4467845-4469599	2:BSU_09310:1006774-1008519	3:MUY_RS05190:1029960-1031708
0:BMD_RS02655:510211-510822	1:BMWSH_RS22445:4467202-4467810
0:BMD_RS02660:511033-511284	1:BMWSH_RS22440:4466740-4466991	2:BSU_09350:1010984-1011226	3:MUY_RS05220:1034969-1035217
0:BMD_RS02665:511606-513015	1:BMWSH_RS22435:4465009-4466418	2:BSU_09400:1015647-1017053	3:MUY_RS05240:1037979-1039388
0:BMD_RS02670:513138-513467	1:BMWSH_RS22430:4464553-4464882
0:BMD_RS02675:513534-513965	1:BMWSH_RS22425:4464055-4464486
0:BMD_RS02680:514019-515014	1:BMWSH_RS22420:4463007-4464002
0:BMD_RS02685:515194-516138	1:BMWSH_RS22415:4461883-4462827
0:BMD_RS02690:516173-516907	1:BMWSH_RS22410:4461114-4461848
0:BMD_RS02695:516938-517642	1:BMWSH_RS22405:4460379-4461083
0:BMD_RS02700:517626-518447	1:BMWSH_RS22400:4459574-4460395
0:BMD_RS02705:518789-519187	1:BMWSH_RS22395:4458834-4459232
0:BMD_RS02710:519188-519577	1:BMWSH_RS22390:4458444-4458833
0:BMD_RS02715:519625-519840	1:BMWSH_RS22385:4458171-4458386
0:BMD_RS02720:520226-520849	1:BMWSH_RS22380:4457165-4457866
0:BMD_RS02725:520833-521960	1:BMWSH_RS22375:4456054-4457181
0:BMD_RS02730:521957-522160	1:BMWSH_RS22370:4455854-4456057
0:BMD_RS02735:522166-522933	1:BMWSH_RS22365:4455081-4455848
0:BMD_RS02740:522930-523949	1:BMWSH_RS22360:4454065-4455084
0:BMD_RS02745:523972-524781	1:BMWSH_RS22355:4453233-4454042
0:BMD_RS02750:524812-525537	1:BMWSH_RS22350:4452477-4453202
0:BMD_RS02755:525718-525915	1:BMWSH_RS22345:4452099-4452296
0:BMD_RS02760:525954-526574	1:BMWSH_RS22340:4451440-4452060
0:BMD_RS02765:526759-528024	1:BMWSH_RS22335:4449990-4451255
0:BMD_RS02770:528090-528308	1:BMWSH_RS22330:4449706-4449924
0:BMD_RS02775:528602-528844	1:BMWSH_RS22325:4449170-4449412
0:BMD_RS02780:528868-529977	1:BMWSH_RS22320:4448036-4449145	2:BSU_38810:3984133-3985230	3:MUY_RS05465:1083757-1084863
0:BMD_RS02785:530117-531019	1:BMWSH_RS22315:4446994-4447896
0:BMD_RS02790:531049-531258	1:BMWSH_RS22310:4446755-4446964
0:BMD_RS02795:531325-532485	1:BMWSH_RS22305:4445528-4446688
0:BMD_RS02800:532482-533831	1:BMWSH_RS22300:4444182-4445531
0:BMD_RS02805:533836-534915	1:BMWSH_RS22295:4443098-4444177
0:BMD_RS02810:534915-536258	1:BMWSH_RS22290:4441755-4443101
0:BMD_RS02815:536446-536796	1:BMWSH_RS22285:4441217-4441567
0:BMD_RS02820:536977-537855	1:BMWSH_RS22280:4440159-4441037
0:BMD_RS02825:538295-539794	1:BMWSH_RS22275:4438246-4439745	2:BSU_09840:1057680-1059185	3:MUY_RS05510:1092071-1093576
0:BMD_RS02830:539910-541523	1:BMWSH_RS22270:4436517-4438130
0:BMD_RS02835:541529-542332	1:BMWSH_RS22265:4435708-4436511
0:BMD_RS02840:542445-542717	1:BMWSH_RS22260:4435323-4435595
0:BMD_RS02845:542758-542943	1:BMWSH_RS22255:4435097-4435282
0:BMD_RS02850:543085-543984	1:BMWSH_RS22250:4434056-4434955	2:BSU_09890:1062591-1063487	3:MUY_RS05550:1098777-1099673
0:BMD_RS02855:543977-545230	1:BMWSH_RS22245:4432810-4434063	2:BSU_09900:1063480-1064739	3:MUY_RS05555:1099666-1100934
0:BMD_RS02860:545723-546664	1:BMWSH_RS22240:4431372-4432313	2:BSU_09930:1069042-1069986	3:MUY_RS05570:1105310-1106254
0:BMD_RS02865:546730-546912	1:BMWSH_RS22235:4431124-4431306
0:BMD_RS02870:546955-547878	1:BMWSH_RS22230:4430158-4431081	2:BSU_09950:1070364-1071242	3:MUY_RS05580:1106602-1107462
0:BMD_RS25750:548186-548275	1:BMWSH_RS26340:4429761-4429850
0:BMD_RS25755:548312-548407	1:BMWSH_RS26335:4429629-4429724
0:BMD_RS02875:548443-548622	1:BMWSH_RS22225:4429414-4429593
0:BMD_RS02880:549099-549443	1:BMWSH_RS22220:4428593-4428937
0:BMD_RS02885:549447-550043	1:BMWSH_RS22215:4427993-4428589	2:BSU_09990:1073106-1073717	3:MUY_RS05600:1109358-1109978
0:BMD_RS02890:550157-550552	1:BMWSH_RS22210:4427484-4427879
0:BMD_RS02895:551102-551632	1:BMWSH_RS22205:4426424-4426954	2:BSU_10010:1074646-1075164	3:MUY_RS05615:1110972-1111499
0:BMD_RS02900:551757-552854	1:BMWSH_RS22200:4425202-4426299	2:BSU_10020:1075289-1076368	3:MUY_RS05620:1111642-1112715
0:BMD_RS02905:553108-553662	1:BMWSH_RS22195:4424394-4424948
0:BMD_RS02910:553680-554123	1:BMWSH_RS22190:4423933-4424376
0:BMD_RS02915:554427-556322	1:BMWSH_RS22185:4421735-4423630
0:BMD_RS02920:556425-556859	1:BMWSH_RS22180:4421219-4421653	2:BSU_10030:1076515-1076952	3:MUY_RS05625:1112914-1113333
0:BMD_RS02925:557550-558293	1:BMWSH_RS22175:4419784-4420527	2:BSU_10040:1077440-1078183	3:MUY_RS05630:1113858-1114598
0:BMD_RS02930:558286-559491	1:BMWSH_RS22170:4418586-4419791
0:BMD_RS02935:559528-560247	1:BMWSH_RS22165:4417831-4418550
0:BMD_RS02940:560361-561569	1:BMWSH_RS22160:4416510-4417718
0:BMD_RS02945:561794-562459	1:BMWSH_RS22155:4415620-4416285
0:BMD_RS02950:562507-563895	1:BMWSH_RS22150:4414184-4415572	2:BSU_10080:1081413-1082804
0:BMD_RS02955:563979-564485	1:BMWSH_RS22145:4413594-4414100	2:BSU_10100:1083229-1083729	3:MUY_RS05655:1119393-1119896
0:BMD_RS02960:564671-566800	1:BMWSH_RS22140:4411279-4413408	2:BSU_10110:1083851-1085995	3:MUY_RS05660:1120029-1122167
0:BMD_RS02965:566997-568040	1:BMWSH_RS22135:4410040-4411083	2:BSU_10120:1086117-1087178	3:MUY_RS05665:1122290-1123354
0:BMD_RS02970:568138-569070	1:BMWSH_RS22130:4409010-4409942	2:BSU_10130:1087250-1088182	3:MUY_RS05670:1123428-1124366
0:BMD_RS02975:569208-570629	1:BMWSH_RS22125:4407451-4408872
0:BMD_RS02980:570792-571361	1:BMWSH_RS22120:4406719-4407288	2:BSU_10150:1089755-1090330	3:MUY_RS05680:1125991-1126563
0:BMD_RS02985:571415-573586	1:BMWSH_RS22115:4404495-4406666
0:BMD_RS02990:573867-575156	1:BMWSH_RS22110:4402923-4404212
0:BMD_RS02995:575306-577126	1:BMWSH_RS22105:4400954-4402774
0:BMD_RS03000:577104-578687	1:BMWSH_RS22100:4399393-4400976
0:BMD_RS25760:578726-578857	1:BMWSH_RS26330:4399224-4399354	2:BSU_10230:1098120-1098260	3:MUY_RS21955:1133021-1133155
0:BMD_RS03005:579086-579817	1:BMWSH_RS22095:4398264-4398995	2:BSU_10240:1098412-1099146	3:MUY_RS05710:1133312-1134046
0:BMD_RS03010:579833-580822	1:BMWSH_RS22090:4397259-4398248	2:BSU_10250:1099159-1100154	3:MUY_RS05715:1134065-1135054
0:BMD_RS03015:580992-582524	1:BMWSH_RS22085:4395557-4397089	2:BSU_10270:1100980-1102521	3:MUY_RS05720:1135217-1136758
0:BMD_RS03020:582560-583336	1:BMWSH_RS22080:4394745-4395521
0:BMD_RS03025:583759-585311	1:BMWSH_RS22075:4392778-4394330
0:BMD_RS03030:585531-588469	1:BMWSH_RS22070:4389584-4392525
0:BMD_RS03035:588516-588631	1:BMWSH_RS22065:4389407-4389522
0:BMD_RS03040:588736-588811	1:BMWSH_RS22060:4389220-4389295
0:BMD_RS03045:588816-588891	1:BMWSH_RS22055:4389140-4389215
0:BMD_RS03050:588900-588983	1:BMWSH_RS22050:4389048-4389131
0:BMD_RS03055:588991-589065	1:BMWSH_RS22045:4388966-4389040
0:BMD_RS03060:589070-589142	1:BMWSH_RS22040:4388889-4388961
0:BMD_RS03065:589152-589226	1:BMWSH_RS22035:4388805-4388879
0:BMD_RS03070:589233-589309	1:BMWSH_RS22030:4388722-4388798
0:BMD_RS03075:589314-589390	1:BMWSH_RS22025:4388641-4388717
0:BMD_RS03080:589396-589471	1:BMWSH_RS22020:4388560-4388635
0:BMD_RS03085:589502-589578	1:BMWSH_RS22015:4388453-4388529
0:BMD_RS03090:589606-589698	1:BMWSH_RS22010:4388333-4388425
0:BMD_RS03095:589724-589800	1:BMWSH_RS22005:4388231-4388307
0:BMD_RS03100:589805-589880	1:BMWSH_RS22000:4388151-4388226
0:BMD_RS03105:589885-589960	1:BMWSH_RS21995:4388065-4388140
0:BMD_RS03110:589971-590046	1:BMWSH_RS21990:4387979-4388054
0:BMD_RS03115:590058-590131	1:BMWSH_RS21985:4387894-4387967
0:BMD_RS03120:590138-590214	1:BMWSH_RS21980:4387811-4387887
0:BMD_RS03125:590218-590292	1:BMWSH_RS21975:4387733-4387807
0:BMD_RS03130:590297-590368	1:BMWSH_RS21970:4387657-4387728
0:BMD_RS03135:590578-591837	1:BMWSH_RS21965:4386189-4387447	2:BSU_10290:1103104-1104384	3:MUY_RS05745:1138959-1140215
0:BMD_RS03140:592230-593513	1:BMWSH_RS21960:4384513-4385796
0:BMD_RS03145:593710-593946	1:BMWSH_RS21955:4384082-4384318
0:BMD_RS03150:594123-596102	1:BMWSH_RS21950:4381926-4383905
0:BMD_RS03155:596265-596882	1:BMWSH_RS21945:4381146-4381763
0:BMD_RS03160:597463-598203	1:BMWSH_RS21940:4379825-4380565
0:BMD_RS03165:598467-601967	1:BMWSH_RS21935:4376061-4379561
0:BMD_RS03170:601960-605697	1:BMWSH_RS21930:4372331-4376068	2:BSU_10630:1139807-1143505	3:MUY_RS06005:1196498-1200190
0:BMD_RS03175:605751-606935	1:BMWSH_RS21925:4371093-4372277	2:BSU_10640:1143577-1144752	3:MUY_RS06010:1200256-1201437
0:BMD_RS03180:606932-610324	1:BMWSH_RS21920:4367704-4371096
0:BMD_RS03185:610339-610644	1:BMWSH_RS21915:4367384-4367689	2:BSU_10660:1148155-1148457
0:BMD_RS03190:610691-610909	1:BMWSH_RS21910:4367119-4367337	2:BSU_10670:1148494-1148712	3:MUY_RS06020:1204871-1205089
0:BMD_RS03195:610969-611376	1:BMWSH_RS21905:4366626-4367057
0:BMD_RS03200:611389-611565	1:BMWSH_RS21900:4366437-4366613
0:BMD_RS03205:611562-612278	1:BMWSH_RS21895:4365724-4366440
0:BMD_RS03210:612368-612649	1:BMWSH_RS21890:4365353-4365634
0:BMD_RS03215:612674-612895	1:BMWSH_RS21885:4365107-4365328
0:BMD_RS03220:613094-614266	1:BMWSH_RS21880:4363736-4364908
0:BMD_RS03225:614345-614692	1:BMWSH_RS21875:4363310-4363657
0:BMD_RS03230:614734-615294	1:BMWSH_RS21870:4362708-4363268
0:BMD_RS03235:615466-617313	1:BMWSH_RS21865:4360689-4362536	2:BSU_10790:1157237-1159081	3:MUY_RS06090:1213059-1214900
0:BMD_RS03240:617630-619162	1:BMWSH_RS21860:4358841-4360373
0:BMD_RS03245:619159-620616	1:BMWSH_RS21855:4357389-4358844
0:BMD_RS03250:620675-621523	1:BMWSH_RS21850:4356481-4357329
0:BMD_RS03255:621951-623463	1:BMWSH_RS21835:4352853-4354367
0:BMD_RS03260:623521-624555	1:BMWSH_RS21830:4351764-4352798
0:BMD_RS03265:624923-626470	1:BMWSH_RS21825:4349869-4351416
0:BMD_RS03270:626494-627699	1:BMWSH_RS21820:4348640-4349845	2:BSU_40340:4144301-4145506	3:MUY_RS02080:420696-421898
0:BMD_RS03275:627803-629482	1:BMWSH_RS21815:4346857-4348536
0:BMD_RS03280:629506-630924	1:BMWSH_RS21810:4345414-4346833	2:BSU_37760:3875780-3877192
0:BMD_RS03285:630952-632363	1:BMWSH_RS21805:4343975-4345387
0:BMD_RS03290:632468-633331	1:BMWSH_RS21800:4343007-4343870
0:BMD_RS03295:633471-633962	1:BMWSH_RS21795:4342376-4342867	2:BSU_11020:1180909-1181400	3:MUY_RS06210:1245046-1245537
0:BMD_RS03300:634218-635081	1:BMWSH_RS21790:4341257-4342120	2:BSU_11030:1181499-1182395	3:MUY_RS06215:1245701-1246549
0:BMD_RS25770:635116-635247	1:BMWSH_RS26480:4341091-4341222
0:BMD_RS03305:635300-636160	1:BMWSH_RS21785:4340179-4341038
0:BMD_RS03310:636411-637256	1:BMWSH_RS21780:4339084-4339929	2:BSU_11120:1188689-1189531	3:MUY_RS06230:1248136-1248978
0:BMD_RS03315:637293-637919	1:BMWSH_RS21775:4338422-4339048
0:BMD_RS03320:638194-639006	1:BMWSH_RS21770:4337335-4338147	2:BSU_11140:1190490-1191302	3:MUY_RS06250:1251131-1251943
0:BMD_RS03325:639242-639550	1:BMWSH_RS21765:4336792-4337100	2:BSU_11160:1192254-1192562	3:MUY_RS06260:1252896-1253204
0:BMD_RS03330:639582-640280	1:BMWSH_RS21760:4336062-4336760
0:BMD_RS03335:640632-641675	1:BMWSH_RS21755:4334666-4335709
0:BMD_RS03340:641722-642957	1:BMWSH_RS21750:4333385-4334620	2:BSU_11200:1196091-1197311	3:MUY_RS06275:1254619-1255839
0:BMD_RS03345:642970-643794	1:BMWSH_RS21745:4332548-4333372
0:BMD_RS03350:643760-644914	1:BMWSH_RS21740:4331428-4332582	2:BSU_11220:1198099-1199256	3:MUY_RS06285:1256627-1257784
0:BMD_RS03355:644985-646058	1:BMWSH_RS21735:4330284-4331357	2:BSU_11230:1199327-1200388	3:MUY_RS06290:1257852-1258916
0:BMD_RS03360:646051-649161	1:BMWSH_RS21730:4327181-4330291	2:BSU_11240:1200381-1203473	3:MUY_RS06295:1258909-1261998
0:BMD_RS03365:649158-650108	1:BMWSH_RS21725:4326234-4327184	2:BSU_11250:1203461-1204420	3:MUY_RS06300:1261986-1262936
0:BMD_RS03370:650212-650856	1:BMWSH_RS21720:4325487-4326131
0:BMD_RS03375:650986-651165	1:BMWSH_RS21715:4325178-4325357	2:BSU_11260:1204506-1204685	3:MUY_RS06310:1263964-1264143
0:BMD_RS03380:651280-653883	1:BMWSH_RS21710:4322460-4325063
0:BMD_RS03385:654083-654334	1:BMWSH_RS21705:4322009-4322260
0:BMD_RS03390:654363-655256	1:BMWSH_RS21700:4321087-4321980
0:BMD_RS03395:655595-656773	1:BMWSH_RS21695:4319570-4320748
0:BMD_RS03400:656806-658329	1:BMWSH_RS21690:4318016-4319539
0:BMD_RS03405:658372-659256	1:BMWSH_RS21685:4317089-4317973
0:BMD_RS03410:659459-659647	1:BMWSH_RS21680:4316698-4316886
0:BMD_RS03415:659857-660597	1:BMWSH_RS21675:4315748-4316488
0:BMD_RS03420:660779-661663	1:BMWSH_RS21670:4314681-4315565
0:BMD_RS03425:661741-661935	1:BMWSH_RS21665:4314409-4314603	2:BSU_11310:1207597-1207788	3:MUY_RS06335:1267085-1267270
0:BMD_RS03430:661964-662164	1:BMWSH_RS21660:4314180-4314380
0:BMD_RS03435:662421-663359	1:BMWSH_RS21655:4312985-4313923	2:BSU_11330:1208222-1209160	3:MUY_RS06345:1267733-1268671
0:BMD_RS03440:663399-664640	1:BMWSH_RS21650:4311704-4312945	2:BSU_11340:1209183-1210424	3:MUY_RS06350:1268693-1269931
0:BMD_RS03445:664746-665519	1:BMWSH_RS21645:4310824-4311597
0:BMD_RS03450:665746-666768	1:BMWSH_RS21640:4309576-4310598	2:BSU_11360:1211477-1212463	3:MUY_RS06365:1271988-1272962
0:BMD_RS03455:666768-667751	1:BMWSH_RS21635:4308593-4309576	2:BSU_11370:1212460-1213449	3:MUY_RS06370:1272966-1273988
0:BMD_RS03460:667795-669534	1:BMWSH_RS21630:4306810-4308549
0:BMD_RS03465:669563-670528	1:BMWSH_RS21625:4305816-4306781
0:BMD_RS03470:670540-671454	1:BMWSH_RS21620:4304890-4305804
0:BMD_RS03475:671755-672504	1:BMWSH_RS21615:4303840-4304589	2:BSU_11410:1217326-1218078	3:MUY_RS06395:1279480-1280232
0:BMD_RS03480:672534-673523	1:BMWSH_RS21610:4302826-4303812
0:BMD_RS03490:674470-676116	1:BMWSH_RS21605:4300228-4301874	2:BSU_11430:1219849-1221486	3:MUY_RS06405:1282207-1283832
0:BMD_RS03495:676214-677149	1:BMWSH_RS21600:4299195-4300130	2:BSU_11440:1221594-1222529	3:MUY_RS06410:1283928-1284863
0:BMD_RS03500:677152-678078	1:BMWSH_RS21595:4298266-4299192	2:BSU_11450:1222533-1223450	3:MUY_RS06415:1284868-1285785
0:BMD_RS03505:678093-679162	1:BMWSH_RS21590:4297181-4298251	2:BSU_11460:1223455-1224531	3:MUY_RS06420:1285799-1286866
0:BMD_RS03510:679164-680081	1:BMWSH_RS21585:4296262-4297179	2:BSU_11470:1224533-1225450	3:MUY_RS06425:1286868-1287791
0:BMD_RS03515:680364-680939	1:BMWSH_RS21580:4295402-4295977	2:BSU_11490:1226938-1227516	3:MUY_RS06430:1288021-1288599
0:BMD_RS03520:681392-682756	1:BMWSH_RS21575:4293593-4294957
0:BMD_RS03525:683189-684592	1:BMWSH_RS21570:4291678-4293081
0:BMD_RS03530:685011-685409	1:BMWSH_RS21565:4290862-4291260	2:BSU_11500:1227697-1228092	3:MUY_RS06435:1288777-1289172
0:BMD_RS03535:685611-686507	1:BMWSH_RS21560:4289764-4290660
0:BMD_RS03540:686703-687116	1:BMWSH_RS21555:4289155-4289568
0:BMD_RS03545:687113-687874	1:BMWSH_RS21550:4288397-4289158
0:BMD_RS03550:687968-688636	1:BMWSH_RS21545:4287635-4288300
0:BMD_RS03555:688997-689677	1:BMWSH_RS21540:4286594-4287274	2:BSU_11520:1229068-1229724	3:MUY_RS06445:1290151-1290789
0:BMD_RS03560:689892-691409	1:BMWSH_RS21535:4284862-4286379
0:BMD_RS03565:691529-692710	1:BMWSH_RS21530:4283561-4284742
0:BMD_RS03570:692874-694691	1:BMWSH_RS21525:4281580-4283397	2:BSU_11540:1231083-1233095	3:MUY_RS06485:1299276-1301321
0:BMD_RS03575:694723-694902	1:BMWSH_RS21520:4281369-4281548
0:BMD_RS03580:695197-696048	1:BMWSH_RS21515:4280223-4281074	2:BSU_11550:1233614-1234513	3:MUY_RS06490:1301958-1302860
0:BMD_RS03585:696075-696485	1:BMWSH_RS21510:4279786-4280196	2:BSU_11560:1234510-1234908	3:MUY_RS06495:1302857-1303255
0:BMD_RS03590:696772-697461	1:BMWSH_RS21505:4278810-4279499
0:BMD_RS03595:697466-698056	1:BMWSH_RS21500:4278215-4278805
0:BMD_RS03600:698273-698659	1:BMWSH_RS21495:4277612-4277998
0:BMD_RS03605:698687-699322	1:BMWSH_RS21490:4276950-4277585	2:BSU_11600:1237006-1237641	3:MUY_RS06515:1305303-1305938
0:BMD_RS03610:699375-700181	1:BMWSH_RS21485:4276091-4276897	2:BSU_11610:1237660-1238460	3:MUY_RS06520:1305957-1306757
0:BMD_RS03615:700196-701104	1:BMWSH_RS21480:4275168-4276076	2:BSU_11620:1238523-1239374	3:MUY_RS06525:1306769-1307659
0:BMD_RS03620:701123-701863	1:BMWSH_RS21475:4274409-4275149	2:BSU_11630:1239387-1240121	3:MUY_RS06530:1307675-1308415
0:BMD_RS03625:702041-703417	1:BMWSH_RS21470:4272855-4274231
0:BMD_RS03630:703577-705436	1:BMWSH_RS21465:4270837-4272696	2:BSU_11640:1240356-1242200	3:MUY_RS06540:1308688-1310532
0:BMD_RS03635:705959-706615	1:BMWSH_RS21460:4269866-4270378
0:BMD_RS03640:706693-707028	1:BMWSH_RS21455:4269453-4269788
0:BMD_RS03645:707076-707909	1:BMWSH_RS21450:4268572-4269405
0:BMD_RS03650:708048-708779	1:BMWSH_RS21445:4267694-4268431
0:BMD_RS03655:709041-709427	1:BMWSH_RS21440:4267046-4267432
0:BMD_RS03660:709727-709906	1:BMWSH_RS21435:4266567-4266746
0:BMD_RS25775:709994-710116	1:BMWSH_RS26325:4266357-4266479	2:BSU_11809:1253103-1253252	3:MUY_RS21980:1321197-1321328
0:BMD_RS03665:710250-710507	1:BMWSH_RS21430:4265966-4266223	2:BSU_11810:1253385-1253639	3:MUY_RS06625:1321455-1321712
0:BMD_RS03670:710554-711291	1:BMWSH_RS21425:4265181-4265918
0:BMD_RS03675:711763-714081	1:BMWSH_RS21420:4262545-4264863
0:BMD_RS03680:714460-714711	1:BMWSH_RS21415:4261914-4262165
0:BMD_RS03685:714788-715465	1:BMWSH_RS21410:4261159-4261836
0:BMD_RS03690:715555-715989	1:BMWSH_RS21405:4260635-4261069
0:BMD_RS03695:715995-716507	1:BMWSH_RS21400:4260117-4260629	2:BSU_11850:1256862-1257377	3:MUY_RS06665:1327860-1328369
0:BMD_RS03700:716590-717315	1:BMWSH_RS21395:4259309-4260034
0:BMD_RS03705:717792-718181	1:BMWSH_RS21390:4258536-4258922
0:BMD_RS03710:718355-718891	1:BMWSH_RS21385:4257827-4258363
0:BMD_RS03715:719016-719495	1:BMWSH_RS21380:4257222-4257701
0:BMD_RS03720:719665-720510	1:BMWSH_RS21375:4256209-4257054
0:BMD_RS03725:720661-721560	1:BMWSH_RS21370:4255159-4256058
0:BMD_RS03730:721586-723127	1:BMWSH_RS21365:4253592-4255133
0:BMD_RS03735:723406-724932	1:BMWSH_RS21355:4251788-4253314
0:BMD_RS03740:725203-726531	1:BMWSH_RS21350:4250191-4251519
0:BMD_RS03745:726685-727296	1:BMWSH_RS21345:4249425-4250036
0:BMD_RS03750:727335-727955	1:BMWSH_RS21340:4248766-4249386
0:BMD_RS03755:728129-728578	1:BMWSH_RS21335:4248144-4248593
0:BMD_RS03760:728606-729361	1:BMWSH_RS21330:4247361-4248116
0:BMD_RS03770:730124-730195	1:BMWSH_RS21325:4246961-4247032
0:BMD_RS03775:730364-731809	1:BMWSH_RS21315:4244807-4246252
0:BMD_RS03780:731874-732503	1:BMWSH_RS21310:4244113-4244742
0:BMD_RS03785:732536-733870	1:BMWSH_RS21305:4242385-4243776
0:BMD_RS03790:734370-734708	1:BMWSH_RS21300:4241599-4241937
0:BMD_RS03795:734993-735715	1:BMWSH_RS21295:4240745-4241467
0:BMD_RS03800:735720-736298	1:BMWSH_RS21290:4240162-4240740
0:BMD_RS03805:736559-738508	1:BMWSH_RS21285:4237954-4239903		3:MUY_RS20555:4000997-4002946
0:BMD_RS03810:738668-738973	1:BMWSH_RS21280:4237487-4237792	2:BSU_38590:3961566-3961874	3:MUY_RS20550:4000565-4000870
0:BMD_RS03815:738987-740345	1:BMWSH_RS21275:4236115-4237473	2:BSU_38580:3960192-3961550	3:MUY_RS20545:3999198-4000550
0:BMD_RS03820:740359-740688	1:BMWSH_RS21270:4235772-4236101	2:BSU_38570:3959841-3960173	3:MUY_RS20540:3998853-3999182
0:BMD_RS03825:740685-742013	1:BMWSH_RS21265:4234447-4235775	2:BSU_38560:3958516-3959844	3:MUY_RS20535:3997525-3998853
0:BMD_RS03830:742135-743886	1:BMWSH_RS21260:4232575-4234326	2:BSU_28930:2956486-2958267	3:MUY_RS15510:3011586-3013370
0:BMD_RS03835:743888-744628	1:BMWSH_RS21255:4231833-4232573	2:BSU_28920:2955783-2956508	3:MUY_RS15505:3010889-3011611
0:BMD_RS03840:744791-745225	1:BMWSH_RS21250:4231236-4231670	2:BSU_28910:2955209-2955649	3:MUY_RS15495:3008627-3009040
0:BMD_RS03845:745247-745939	1:BMWSH_RS21245:4230522-4231214	2:BSU_28900:2954492-2955187	3:MUY_RS15490:3007920-3008603
0:BMD_RS03850:745995-746429	1:BMWSH_RS21240:4230032-4230466
0:BMD_RS03855:746767-749112	1:BMWSH_RS21235:4227349-4229694
0:BMD_RS03860:749132-751282	1:BMWSH_RS21230:4225179-4227329	2:BSU_03310:358303-360435	3:MUY_RS02385:486932-489091
0:BMD_RS03865:751332-752513	1:BMWSH_RS21225:4223948-4225129
0:BMD_RS03870:752884-753771	1:BMWSH_RS21220:4222700-4223587
0:BMD_RS03875:753775-754449	1:BMWSH_RS21215:4222022-4222696
0:BMD_RS03880:754695-757316	1:BMWSH_RS21210:4219155-4221776
0:BMD_RS03885:757313-758722	1:BMWSH_RS21205:4217749-4219158
0:BMD_RS03890:758736-760253	1:BMWSH_RS21200:4216218-4217735
0:BMD_RS03895:760246-761376	1:BMWSH_RS21195:4215095-4216225
0:BMD_RS03900:761369-763210	1:BMWSH_RS21190:4213261-4215102
0:BMD_RS03905:763218-763640	1:BMWSH_RS21185:4212833-4213255
0:BMD_RS03910:763752-764465	1:BMWSH_RS21180:4212012-4212725
0:BMD_RS03915:764482-766161	1:BMWSH_RS21175:4210319-4211995	2:BSU_36010:3709628-3711340	3:MUY_RS19365:3761899-3763617
0:BMD_RS25790:766388-766552	1:BMWSH_RS26320:4209925-4210089
0:BMD_RS03920:767423-767620	1:BMWSH_RS21170:4208865-4209062
0:BMD_RS03925:767620-767799	1:BMWSH_RS21165:4208686-4208865
0:BMD_RS03930:767884-768252	1:BMWSH_RS21160:4208234-4208602
0:BMD_RS03935:768582-769781	1:BMWSH_RS21155:4206705-4207904
0:BMD_RS03940:769839-770795	1:BMWSH_RS21150:4205691-4206647
0:BMD_RS03945:771208-772134	1:BMWSH_RS21145:4204500-4205426
0:BMD_RS03950:772172-773824	1:BMWSH_RS21140:4202810-4204462
0:BMD_RS03955:773830-774696	1:BMWSH_RS21135:4201935-4202804
0:BMD_RS03960:774720-775022	1:BMWSH_RS21130:4201609-4201911
0:BMD_RS03965:775009-776709	1:BMWSH_RS21125:4199922-4201622
0:BMD_RS03970:776697-777305	1:BMWSH_RS21120:4199326-4199934
0:BMD_RS03975:777345-778283	1:BMWSH_RS21115:4198348-4199286	2:BSU_02450:266719-267663	3:MUY_RS01370:249053-249988
0:BMD_RS03980:778288-779538	1:BMWSH_RS21110:4197093-4198343	2:BSU_02440:265476-266708	3:MUY_RS01365:247718-249046
0:BMD_RS03985:779805-780794	1:BMWSH_RS21105:4195837-4196826
0:BMD_RS03990:780898-782328	1:BMWSH_RS21100:4194303-4195733	2:BSU_02420:262732-264168	3:MUY_RS01355:244890-246320
0:BMD_RS03995:782358-783857	1:BMWSH_RS21095:4192773-4194272	2:BSU_19580:2130377-2131867	3:MUY_RS11345:2238809-2240290
0:BMD_RS04000:783857-784060	1:BMWSH_RS21090:4192570-4192773
0:BMD_RS04005:784439-785038	1:BMWSH_RS21085:4191594-4192193
0:BMD_RS04010:785558-787153	1:BMWSH_RS21080:4189479-4191074
0:BMD_RS04015:787327-788382	1:BMWSH_RS21075:4188252-4189307
0:BMD_RS04020:788534-789043	1:BMWSH_RS21070:4187591-4188100
0:BMD_RS04025:789505-792273	1:BMWSH_RS21065:4184405-4187173
0:BMD_RS04030:792491-792934	1:BMWSH_RS21060:4183743-4184186
0:BMD_RS04035:793327-794334	1:BMWSH_RS21055:4182343-4183350
0:BMD_RS04040:794364-795119	1:BMWSH_RS21050:4181557-4182312
0:BMD_RS04045:795116-795853	1:BMWSH_RS21045:4180823-4181560
0:BMD_RS04050:795951-797258	1:BMWSH_RS21040:4179418-4180725
0:BMD_RS04055:797603-798289	1:BMWSH_RS21035:4178387-4179073
0:BMD_RS04060:798290-799420	1:BMWSH_RS21030:4177256-4178386
0:BMD_RS04065:799417-800106	1:BMWSH_RS21025:4176570-4177259	2:BSU_14360:1505416-1506108	3:MUY_RS08200:1611577-1612269
0:BMD_RS04070:800103-801299	1:BMWSH_RS21020:4175377-4176573	2:BSU_14370:1506105-1507298	3:MUY_RS08205:1612266-1613459
0:BMD_RS04075:801369-802355	1:BMWSH_RS21015:4174293-4175279
0:BMD_RS04080:802709-803557	1:BMWSH_RS21010:4173091-4173939
0:BMD_RS04085:803809-804003	1:BMWSH_RS21005:4172612-4172806
0:BMD_RS04090:804030-804899	1:BMWSH_RS21000:4171716-4172585
0:BMD_RS04095:805527-806720	1:BMWSH_RS20995:4169894-4171087	2:BSU_39020:4005752-4006945	3:MUY_RS21050:4106449-4107642
0:BMD_RS04100:807037-808473	1:BMWSH_RS20990:4168143-4169579	2:BSU_40330:4142675-4144078	3:MUY_RS02085:422070-423515
0:BMD_RS04105:808610-809173	1:BMWSH_RS20985:4167443-4168006
0:BMD_RS04110:809204-809926	1:BMWSH_RS20980:4166688-4167410
0:BMD_RS04115:809907-811280	1:BMWSH_RS20975:4165334-4166707
0:BMD_RS04120:811442-811624	1:BMWSH_RS20970:4165072-4165254
0:BMD_RS04125:812001-812666	1:BMWSH_RS20965:4164030-4164695
0:BMD_RS04130:813013-814281	1:BMWSH_RS20960:4162725-4163993
0:BMD_RS04135:814427-815395	1:BMWSH_RS20955:4161519-4162577
0:BMD_RS04140:815594-817162	1:BMWSH_RS20950:4159842-4161410
0:BMD_RS04145:817175-817861	1:BMWSH_RS20945:4159143-4159829
0:BMD_RS04150:818081-818941	1:BMWSH_RS20940:4158063-4158923
0:BMD_RS04155:818959-819744	1:BMWSH_RS20935:4157260-4158045
0:BMD_RS04160:819777-820352	1:BMWSH_RS20930:4156649-4157227
0:BMD_RS04165:820327-821250	1:BMWSH_RS20925:4155751-4156674
0:BMD_RS04170:821263-821649	1:BMWSH_RS20920:4155313-4155738
0:BMD_RS04175:821871-822341	1:BMWSH_RS20915:4154653-4155123
0:BMD_RS04180:822331-822549	1:BMWSH_RS20910:4154445-4154663
0:BMD_RS04185:822698-822880	1:BMWSH_RS20905:4154114-4154296
0:BMD_RS04190:823274-825202	1:BMWSH_RS20900:4151792-4153720
0:BMD_RS04195:825279-825479	1:BMWSH_RS20895:4151533-4151715
0:BMD_RS04200:825709-826179	1:BMWSH_RS20890:4150815-4151285
0:BMD_RS04205:826276-827689	1:BMWSH_RS20885:4149306-4150718
0:BMD_RS04210:827824-828759	1:BMWSH_RS20880:4148236-4149171	2:BSU_02410:261656-262603	3:MUY_RS01315:238181-239128
0:BMD_RS04220:829053-829685	1:BMWSH_RS20875:4147504-4148136
0:BMD_RS04230:830631-831194	1:BMWSH_RS20865:4146061-4146624
0:BMD_RS04235:831523-832827	1:BMWSH_RS20860:4144429-4145733
0:BMD_RS04240:832981-834570	1:BMWSH_RS20855:4142686-4144275
0:BMD_RS04245:834598-835269	1:BMWSH_RS20850:4141987-4142658
0:BMD_RS04250:835294-836262	1:BMWSH_RS20845:4140994-4141962
0:BMD_RS04255:836608-837480	1:BMWSH_RS20840:4139775-4140647
0:BMD_RS04260:837621-838739	1:BMWSH_RS20835:4138516-4139634
0:BMD_RS04265:838807-839580	1:BMWSH_RS20830:4137678-4138451
0:BMD_RS04270:839619-840464	1:BMWSH_RS20825:4136794-4137639	2:BSU_02990:322271-323119	3:MUY_RS13035:2541263-2542117
0:BMD_RS04275:840457-841662	1:BMWSH_RS20820:4135596-4136801	2:BSU_02980:321013-322269	3:MUY_RS13040:2542117-2543364
0:BMD_RS04280:841698-842561	1:BMWSH_RS20815:4134697-4135560
0:BMD_RS04285:843157-843744	1:BMWSH_RS20810:4133518-4134102	2:BSU_34480:3540717-3541406	3:MUY_RS09975:1964293-1964877
0:BMD_RS04290:843880-845367	1:BMWSH_RS20805:4131895-4133382
0:BMD_RS04295:845393-846769	1:BMWSH_RS20800:4130493-4131869
0:BMD_RS04300:846892-847848	1:BMWSH_RS20795:4129414-4130370
0:BMD_RS04305:848148-849527	1:BMWSH_RS20790:4127734-4129113
0:BMD_RS04310:849641-850300	1:BMWSH_RS20785:4126961-4127620
0:BMD_RS04315:850608-851993	1:BMWSH_RS20765:4122676-4124061
0:BMD_RS04320:851990-853171	1:BMWSH_RS20760:4121498-4122679
0:BMD_RS04325:853280-854413	1:BMWSH_RS20755:4120257-4121390
0:BMD_RS04330:854429-855619	1:BMWSH_RS20750:4119054-4120241
0:BMD_RS04335:855964-856908	1:BMWSH_RS20745:4117808-4118752
0:BMD_RS04340:856988-858022	1:BMWSH_RS20740:4116695-4117729
0:BMD_RS04345:858028-859044	1:BMWSH_RS20735:4115673-4116688
0:BMD_RS04355:859968-860786	1:BMWSH_RS20725:4113577-4114395
0:BMD_RS04360:860892-861269	1:BMWSH_RS20720:4113095-4113472
0:BMD_RS04365:861486-862851	1:BMWSH_RS20715:4111500-4112879
0:BMD_RS04370:863008-863913	1:BMWSH_RS20710:4110644-4111294
0:BMD_RS04375:863926-864780	1:BMWSH_RS20705:4109777-4110631
0:BMD_RS04380:864869-866230	1:BMWSH_RS20700:4108326-4109687
0:BMD_RS04385:866227-867237	1:BMWSH_RS20695:4107319-4108329
0:BMD_RS04390:867673-868950	1:BMWSH_RS20690:4105605-4106882
0:BMD_RS04395:868956-869627	1:BMWSH_RS20685:4104928-4105599
0:BMD_RS04400:869620-870384	1:BMWSH_RS20680:4104171-4104935
0:BMD_RS04405:870381-871124	1:BMWSH_RS20675:4103431-4104174
0:BMD_RS04410:871121-872131	1:BMWSH_RS20670:4102425-4103434
0:BMD_RS04415:872218-872463	1:BMWSH_RS20665:4102093-4102338
0:BMD_RS04420:872858-873415	1:BMWSH_RS20660:4101421-4101978
0:BMD_RS04425:873426-874055	1:BMWSH_RS20655:4100781-4101410
0:BMD_RS04430:874324-874689	1:BMWSH_RS20650:4100148-4100513
0:BMD_RS04435:874941-875522	1:BMWSH_RS20645:4099305-4099886
0:BMD_RS04440:875539-875862	1:BMWSH_RS20640:4098965-4099288
0:BMD_RS04445:875906-876091	1:BMWSH_RS20635:4098737-4098922
0:BMD_RS04450:876107-878077	1:BMWSH_RS20630:4096751-4098721
0:BMD_RS04455:878074-878304	1:BMWSH_RS20625:4096524-4096754
0:BMD_RS04460:878480-878965	1:BMWSH_RS20620:4095863-4096348
0:BMD_RS04465:879157-881532	1:BMWSH_RS20615:4093298-4095674
0:BMD_RS04470:881630-882481	1:BMWSH_RS20610:4092349-4093200
0:BMD_RS04475:882539-883873	1:BMWSH_RS20605:4090957-4092291
0:BMD_RS04480:884089-884418	1:BMWSH_RS20600:4090414-4090743
0:BMD_RS04485:884600-885582	1:BMWSH_RS20595:4089249-4090232
0:BMD_RS04490:885919-887703	1:BMWSH_RS20590:4087424-4089208
0:BMD_RS04495:887720-889462	1:BMWSH_RS20585:4085665-4087407
0:BMD_RS04500:889589-890074	1:BMWSH_RS20580:4085053-4085538
0:BMD_RS04505:890115-891665	1:BMWSH_RS20575:4083462-4085012	2:BSU_38240:3924225-3925766	3:MUY_RS20345:3958239-3959777
0:BMD_RS04510:891682-892023	1:BMWSH_RS20570:4083105-4083449
0:BMD_RS04515:892516-892824	1:BMWSH_RS20565:4082304-4082612
0:BMD_RS04520:893039-893794	1:BMWSH_RS20560:4081331-4082086
0:BMD_RS04525:893826-894653	1:BMWSH_RS20555:4080472-4081299
0:BMD_RS04530:894775-895536	1:BMWSH_RS20550:4079589-4080350
0:BMD_RS04535:895624-896079	1:BMWSH_RS20545:4079040-4079495
0:BMD_RS04540:896432-897070	1:BMWSH_RS20540:4078049-4078687	2:BSU_09000:977069-977734	3:MUY_RS05015:992158-992790
0:BMD_RS04545:897113-898738	1:BMWSH_RS20535:4076381-4078006	2:BSU_09010:977775-979373	3:MUY_RS05020:992830-994419
0:BMD_RS04550:898757-899287	1:BMWSH_RS20530:4075832-4076362	2:BSU_09020:979396-979926	3:MUY_RS05025:994437-994967
0:BMD_RS04555:899296-899706	1:BMWSH_RS20525:4075413-4075823
0:BMD_RS04560:899869-900294	1:BMWSH_RS20520:4074825-4075250
0:BMD_RS04565:900411-901400	1:BMWSH_RS20515:4073718-4074707	2:BSU_35910:3701411-3702391	3:MUY_RS19325:3755138-3756118
0:BMD_RS04570:901393-902271	1:BMWSH_RS20510:4072847-4073725	2:BSU_35920:3702393-3703274	3:MUY_RS19330:3756121-3757002
0:BMD_RS04575:902272-902661	1:BMWSH_RS20505:4072457-4072846	2:BSU_35930:3703271-3703666	3:MUY_RS19335:3756999-3757394
0:BMD_RS04580:902676-904157	1:BMWSH_RS20500:4070961-4072442	2:BSU_35940:3703682-3705163	3:MUY_RS19340:3757432-3758913
0:BMD_RS04585:904159-905124	1:BMWSH_RS20495:4070000-4070959	2:BSU_35950:3705165-3706133	3:MUY_RS19345:3758915-3759877
0:BMD_RS04590:905136-906056	1:BMWSH_RS20490:4069068-4069988	2:BSU_35960:3706145-3707062	3:MUY_RS19350:3759892-3760806
0:BMD_RS04595:906496-907740	1:BMWSH_RS20485:4067362-4068630
0:BMD_RS04600:907896-908507	1:BMWSH_RS20480:4066337-4066948
0:BMD_RS04605:908859-910136	1:BMWSH_RS20475:4064708-4065985
0:BMD_RS04610:910209-911063	1:BMWSH_RS20470:4063781-4064635
0:BMD_RS04615:911132-911938	1:BMWSH_RS20465:4062907-4063713
0:BMD_RS04620:911990-912724	1:BMWSH_RS20460:4061801-4062535
0:BMD_RS04625:912755-913270	1:BMWSH_RS20455:4061256-4061771
0:BMD_RS04630:913760-915367	1:BMWSH_RS20450:4059167-4060774
0:BMD_RS04635:915368-916417	1:BMWSH_RS20445:4058118-4059166
0:BMD_RS04640:916407-917816	1:BMWSH_RS20440:4056719-4058128
0:BMD_RS04645:917813-921062	1:BMWSH_RS20435:4053474-4056722
0:BMD_RS04650:921065-921433	1:BMWSH_RS20430:4053103-4053471
0:BMD_RS04655:921423-924296	1:BMWSH_RS20425:4050240-4053113
0:BMD_RS04660:924750-925124	1:BMWSH_RS20420:4049422-4049796
0:BMD_RS04665:925161-925967	1:BMWSH_RS20415:4048579-4049385
0:BMD_RS04670:925980-926567	1:BMWSH_RS20410:4047979-4048566
0:BMD_RS04675:926928-928247	1:BMWSH_RS20405:4046299-4047618
0:BMD_RS04680:928760-929389	1:BMWSH_RS20400:4045158-4045786
0:BMD_RS04685:929443-930012	1:BMWSH_RS20395:4044535-4045104
0:BMD_RS04690:930535-931878	1:BMWSH_RS20390:4042670-4044013
0:BMD_RS04695:932489-933814	1:BMWSH_RS20385:4040855-4042180
0:BMD_RS04700:933961-934992	1:BMWSH_RS20380:4039677-4040708
0:BMD_RS04705:935017-935574	1:BMWSH_RS20375:4039095-4039652
0:BMD_RS04710:936120-937550	1:BMWSH_RS20370:4037137-4038567
0:BMD_RS04715:937602-939359	1:BMWSH_RS20365:4035328-4037085
0:BMD_RS04720:939426-940211	1:BMWSH_RS20360:4034476-4035261
0:BMD_RS25805:940250-940426	1:BMWSH_RS26300:4034261-4034437
0:BMD_RS04725:940627-942090	1:BMWSH_RS20355:4032599-4034062	2:BSU_07800:850367-851779	3:MUY_RS04215:837994-839406
0:BMD_RS04730:942106-943791	1:BMWSH_RS20350:4030898-4032583	2:BSU_07810:851850-853535	3:MUY_RS04220:839480-841168
0:BMD_RS04735:943880-944596	1:BMWSH_RS20345:4030093-4030809	2:BSU_07820:853556-854272	3:MUY_RS04225:841190-841906
0:BMD_RS04740:944952-945674	1:BMWSH_RS20340:4029021-4029743
0:BMD_RS04745:945664-946662	1:BMWSH_RS20335:4028033-4029031
0:BMD_RS04750:946674-947429	1:BMWSH_RS20330:4027265-4028020
0:BMD_RS04755:947439-948626	1:BMWSH_RS20325:4026068-4027255
0:BMD_RS04760:948669-949319	1:BMWSH_RS20320:4025376-4026026
0:BMD_RS04765:949711-950340	1:BMWSH_RS20315:4024355-4024984
0:BMD_RS04770:950442-950861	1:BMWSH_RS20310:4023834-4024253
0:BMD_RS04775:951326-951979	1:BMWSH_RS20305:4022716-4023369
0:BMD_RS04780:952148-953182	1:BMWSH_RS20300:4021513-4022547
0:BMD_RS04785:953291-953530	1:BMWSH_RS26295:4021206-4021402
0:BMD_RS04790:953481-954359	1:BMWSH_RS20295:4020377-4021258
0:BMD_RS04795:954521-955501	1:BMWSH_RS20290:4019225-4020205
0:BMD_RS04800:955695-956315	1:BMWSH_RS20285:4018411-4019031
0:BMD_RS04805:956830-957726	1:BMWSH_RS20280:4016998-4017894
0:BMD_RS04810:958363-959667	1:BMWSH_RS20275:4015056-4016360
0:BMD_RS04815:959779-960987	1:BMWSH_RS20270:4013736-4014944
0:BMD_RS04820:960987-961943	1:BMWSH_RS20265:4012780-4013736
0:BMD_RS04825:962095-963543	1:BMWSH_RS20260:4011180-4012628
0:BMD_RS04830:963635-964498	1:BMWSH_RS20255:4010213-4011088
0:BMD_RS04835:964751-966502	1:BMWSH_RS20250:4008209-4009960
0:BMD_RS04840:966517-970128	1:BMWSH_RS20245:4004583-4008194
0:BMD_RS04845:970145-970798	1:BMWSH_RS20240:4003913-4004566
0:BMD_RS04850:970819-971556	1:BMWSH_RS20235:4003155-4003892
0:BMD_RS04855:971833-973182	1:BMWSH_RS20230:4001529-4002878
0:BMD_RS04860:974169-975497	1:BMWSH_RS20225:3999219-4000547
0:BMD_RS04865:975545-975742	1:BMWSH_RS20220:3998974-3999171
0:BMD_RS04870:976167-976799	1:BMWSH_RS20215:3997916-3998548
0:BMD_RS04875:976971-977957	1:BMWSH_RS20210:3996751-3997737
0:BMD_RS04880:978570-979112	1:BMWSH_RS20205:3995635-3996177
0:BMD_RS04885:979232-979675	1:BMWSH_RS20200:3995072-3995515
0:BMD_RS04890:980137-980748	1:BMWSH_RS20195:3994020-3994631
0:BMD_RS25810:980741-980887	1:BMWSH_RS26290:3993881-3994027
0:BMD_RS04895:980892-981119	1:BMWSH_RS20190:3993649-3993876
0:BMD_RS25655:981597-983020	1:BMWSH_RS25700:3991750-3993174
0:BMD_RS04910:983049-983222	1:BMWSH_RS20180:3991548-3991721
0:BMD_RS04915:983296-983610	1:BMWSH_RS20175:3991160-3991474
0:BMD_RS04920:983612-983953	1:BMWSH_RS20170:3990817-3991158
0:BMD_RS04925:983996-984586	1:BMWSH_RS20165:3990184-3990774
0:BMD_RS04930:984671-985326	1:BMWSH_RS20160:3989446-3990099
0:BMD_RS04935:986235-987416	1:BMWSH_RS20155:3987356-3988537	2:BSU_35900:3699446-3700627	3:MUY_RS19320:3753167-3754348
0:BMD_RS04940:987433-987882	1:BMWSH_RS20150:3986890-3987339
0:BMD_RS04945:987923-989119	1:BMWSH_RS20145:3985653-3986849
0:BMD_RS04950:989149-990711	1:BMWSH_RS20140:3984062-3985624
0:BMD_RS04955:990732-990935	1:BMWSH_RS20135:3983838-3984041
0:BMD_RS04960:991049-992611	1:BMWSH_RS20130:3982152-3983714
0:BMD_RS04965:992638-993087	1:BMWSH_RS20125:3981676-3982125
0:BMD_RS04970:993834-994307	1:BMWSH_RS20120:3980694-3981167
0:BMD_RS04975:994437-995096	1:BMWSH_RS20115:3979906-3980565
0:BMD_RS04980:995127-995309	1:BMWSH_RS20110:3979692-3979874
0:BMD_RS04985:995453-995947	1:BMWSH_RS20105:3979060-3979551
0:BMD_RS04990:996038-997588	1:BMWSH_RS20100:3977420-3978970		3:MUY_RS10560:2076813-2078000
0:BMD_RS04995:997804-998658	1:BMWSH_RS20095:3976349-3977203
0:BMD_RS05000:998673-998978	1:BMWSH_RS20090:3976029-3976334
0:BMD_RS05005:999059-1000360	1:BMWSH_RS20085:3974647-3975948
0:BMD_RS05010:1000416-1000682	1:BMWSH_RS20080:3974326-3974592
0:BMD_RS05015:1000699-1002015	1:BMWSH_RS20075:3972993-3974309
0:BMD_RS05020:1002017-1003162	1:BMWSH_RS20070:3971846-3972991
0:BMD_RS05025:1003180-1003515	1:BMWSH_RS20065:3971493-3971828
0:BMD_RS05030:1003512-1004600	1:BMWSH_RS20060:3970408-3971496
0:BMD_RS05035:1004605-1005498	1:BMWSH_RS20055:3969510-3970403
0:BMD_RS05040:1005534-1006438	1:BMWSH_RS20050:3968560-3969474
0:BMD_RS05045:1006607-1008625	1:BMWSH_RS20045:3966372-3968390
0:BMD_RS05050:1008641-1008916	1:BMWSH_RS20040:3966081-3966356
0:BMD_RS05055:1008920-1010182	1:BMWSH_RS20035:3964815-3966077
0:BMD_RS05065:1011141-1011731	1:BMWSH_RS20025:3963779-3964369
0:BMD_RS05070:1011814-1012482	1:BMWSH_RS20020:3963028-3963696
0:BMD_RS05075:1012515-1013108	1:BMWSH_RS20015:3962402-3962995
0:BMD_RS05080:1013245-1015176	1:BMWSH_RS20010:3960334-3962265
0:BMD_RS05085:1015244-1016321	1:BMWSH_RS20005:3959222-3960277
0:BMD_RS05090:1016887-1017561	1:BMWSH_RS20000:3957982-3958656
0:BMD_RS05095:1017693-1018562	1:BMWSH_RS19995:3956981-3957850
0:BMD_RS05100:1018595-1018945	1:BMWSH_RS19990:3956595-3956948
0:BMD_RS05105:1019281-1020213	1:BMWSH_RS19985:3955625-3956557
0:BMD_RS05110:1020398-1021111	1:BMWSH_RS19980:3954727-3955440
0:BMD_RS05115:1021260-1021970	1:BMWSH_RS19975:3953868-3954578
0:BMD_RS05120:1022174-1023373	1:BMWSH_RS19970:3952465-3953664
0:BMD_RS05125:1023370-1024254	1:BMWSH_RS19965:3951584-3952468
0:BMD_RS05130:1024452-1025432	1:BMWSH_RS19960:3950406-3951386
0:BMD_RS05135:1025662-1025844	1:BMWSH_RS19955:3949993-3950175
0:BMD_RS05140:1026050-1026418	1:BMWSH_RS19950:3949398-3949787
0:BMD_RS05145:1026653-1026834	1:BMWSH_RS19905:3942511-3942698
0:BMD_RS05150:1027083-1027856	1:BMWSH_RS19900:3941495-3942268
0:BMD_RS05155:1028060-1030033	1:BMWSH_RS19895:3939297-3941270
0:BMD_RS05160:1030057-1030371	1:BMWSH_RS19890:3938959-3939273
0:BMD_RS05165:1030661-1031512	1:BMWSH_RS19885:3937818-3938669
0:BMD_RS05170:1031575-1032360	1:BMWSH_RS19880:3936970-3937755
0:BMD_RS05175:1032507-1033469	1:BMWSH_RS19875:3935820-3936782
0:BMD_RS05180:1033671-1033871	1:BMWSH_RS19870:3935418-3935618
0:BMD_RS05185:1033868-1035331	1:BMWSH_RS19865:3933958-3935421
0:BMD_RS05190:1036190-1037497	1:BMWSH_RS19860:3932032-3933339
0:BMD_RS05195:1037499-1038422	1:BMWSH_RS19855:3931108-3932030
0:BMD_RS05200:1038637-1039908	1:BMWSH_RS19850:3929620-3930891
0:BMD_RS05205:1040245-1040424	1:BMWSH_RS19845:3929307-3929486
0:BMD_RS05210:1040795-1041259	1:BMWSH_RS19840:3928343-3928807
0:BMD_RS05215:1041456-1042331	1:BMWSH_RS19835:3927272-3928147
0:BMD_RS05220:1042549-1045863	1:BMWSH_RS19830:3923740-3927054
0:BMD_RS05225:1046046-1046888	1:BMWSH_RS19825:3922716-3923558	2:BSU_29050:2970038-2970880	3:MUY_RS14500:2810323-2811171
0:BMD_RS25830:1047270-1047437	1:BMWSH_RS26280:3922302-3922469
0:BMD_RS05230:1047532-1047690	1:BMWSH_RS19820:3922049-3922207
0:BMD_RS05235:1048218-1049573	1:BMWSH_RS19815:3920165-3921520
0:BMD_RS05240:1050005-1051114	1:BMWSH_RS19810:3918610-3919719
0:BMD_RS05245:1051111-1051938	1:BMWSH_RS19805:3917786-3918613
0:BMD_RS05250:1051961-1052767	1:BMWSH_RS19800:3916953-3917759
0:BMD_RS05255:1052935-1054329	1:BMWSH_RS19795:3915392-3916762
0:BMD_RS05260:1054403-1055719	1:BMWSH_RS19790:3914002-3915318
0:BMD_RS05265:1055756-1057189	1:BMWSH_RS19785:3912532-3913965
0:BMD_RS05270:1057320-1058657	1:BMWSH_RS19780:3911064-3912401
0:BMD_RS05285:1062519-1062782	1:BMWSH_RS19765:3908533-3908796
0:BMD_RS05290:1062783-1063421	1:BMWSH_RS19760:3907894-3908532
0:BMD_RS05295:1063571-1064562	1:BMWSH_RS19755:3906752-3907744
0:BMD_RS05305:1065479-1065700	1:BMWSH_RS19750:3906233-3906451
0:BMD_RS05310:1065693-1065953	1:BMWSH_RS19745:3905976-3906236
0:BMD_RS05315:1066234-1068765	1:BMWSH_RS19705:3896047-3898596
0:BMD_RS05320:1068823-1069467	1:BMWSH_RS19700:3895363-3896007
0:BMD_RS05325:1069516-1070442	1:BMWSH_RS19695:3894385-3895314
0:BMD_RS05335:1071142-1072329	1:BMWSH_RS19675:3888186-3889373
0:BMD_RS05340:1072341-1072793	1:BMWSH_RS19670:3887722-3888174
0:BMD_RS05345:1072803-1073960	1:BMWSH_RS19665:3886552-3887712
0:BMD_RS05350:1073965-1075614	1:BMWSH_RS19660:3884902-3886551
0:BMD_RS05355:1075638-1076057	1:BMWSH_RS19655:3884456-3884878
0:BMD_RS05360:1076105-1076239	1:BMWSH_RS19650:3884275-3884409
0:BMD_RS05365:1076563-1077291	1:BMWSH_RS19645:3883176-3883949
0:BMD_RS05370:1077521-1078162	1:BMWSH_RS19640:3882304-3882945
0:BMD_RS05375:1078177-1079142	1:BMWSH_RS19635:3881324-3882289
0:BMD_RS05380:1079143-1079847	1:BMWSH_RS19630:3880619-3881323
0:BMD_RS05395:1082747-1083304	1:BMWSH_RS19625:3879869-3880423
0:BMD_RS05400:1083537-1084328	1:BMWSH_RS19620:3878845-3879636
0:BMD_RS05410:1086602-1087078	1:BMWSH_RS19615:3877730-3878212
0:BMD_RS05415:1087561-1087923	1:BMWSH_RS19610:3876915-3877268
0:BMD_RS05490:1109215-1110552	1:BMWSH_RS19515:3851199-3852530
0:BMD_RS05495:1110701-1111453	1:BMWSH_RS19500:3847504-3848262
0:BMD_RS05500:1111443-1112153	1:BMWSH_RS19495:3846810-3847484
0:BMD_RS05505:1112471-1113238	1:BMWSH_RS19490:3845832-3846599
0:BMD_RS05510:1113382-1114263	1:BMWSH_RS19485:3844904-3845785	2:BSU_35670:3665629-3666507	3:MUY_RS19185:3719795-3720673
0:BMD_RS05515:1114367-1115317	1:BMWSH_RS19480:3843900-3844850
0:BMD_RS05520:1115515-1116303	1:BMWSH_RS19475:3842916-3843476
0:BMD_RS05525:1116530-1117282	1:BMWSH_RS19470:3841934-3842686
0:BMD_RS05530:1117562-1118329	1:BMWSH_RS19465:3840887-3841654
0:BMD_RS05535:1118430-1120151	1:BMWSH_RS19460:3839065-3840786
0:BMD_RS05540:1120195-1121775	1:BMWSH_RS19455:3837440-3839020
0:BMD_RS05545:1121799-1122425	1:BMWSH_RS19450:3836790-3837416
0:BMD_RS05550:1122719-1123621	1:BMWSH_RS19445:3835594-3836496
0:BMD_RS05555:1123618-1125057	1:BMWSH_RS19440:3834158-3835597
0:BMD_RS05560:1125164-1126522	1:BMWSH_RS19435:3832693-3834051
0:BMD_RS05565:1126662-1127141	1:BMWSH_RS19430:3832074-3832553
0:BMD_RS05570:1127243-1127734	1:BMWSH_RS19425:3831483-3831974
0:BMD_RS05575:1128147-1128893	1:BMWSH_RS19420:3830264-3831031
0:BMD_RS05580:1129501-1131915	1:BMWSH_RS19410:3826609-3829023	2:BSU_03300:355764-358181	3:MUY_RS02390:489205-491625
0:BMD_RS05585:1131934-1132260	1:BMWSH_RS19405:3826264-3826590	2:BSU_03290:355412-355732	3:MUY_RS02395:491656-491976
0:BMD_RS05590:1132333-1133103	1:BMWSH_RS19400:3825422-3826192
0:BMD_RS05595:1133128-1133964	1:BMWSH_RS19395:3824561-3825397
0:BMD_RS05600:1134181-1134507	1:BMWSH_RS19390:3824018-3824344
0:BMD_RS05605:1134963-1135940	1:BMWSH_RS19385:3822585-3823562
0:BMD_RS05610:1136306-1137169	1:BMWSH_RS19380:3821260-3822123
0:BMD_RS05615:1137510-1137968	1:BMWSH_RS19375:3820533-3820991
0:BMD_RS05620:1138372-1139505	1:BMWSH_RS19370:3818994-3820127
0:BMD_RS05625:1139508-1140890	1:BMWSH_RS19365:3817609-3818991
0:BMD_RS05630:1141001-1141645	1:BMWSH_RS19360:3816854-3817498
0:BMD_RS05635:1141707-1142537	1:BMWSH_RS19355:3815973-3816803
0:BMD_RS05640:1142614-1142985	1:BMWSH_RS19350:3815525-3815893
0:BMD_RS05645:1143535-1144506	1:BMWSH_RS19345:3813939-3814910
0:BMD_RS05650:1144546-1147746	1:BMWSH_RS19340:3810711-3813899
0:BMD_RS05655:1148192-1148710	1:BMWSH_RS19335:3809747-3810265
0:BMD_RS05660:1148851-1149129	1:BMWSH_RS19330:3809325-3809603
0:BMD_RS05665:1149131-1149589	1:BMWSH_RS19325:3808865-3809323
0:BMD_RS05670:1150335-1151060	1:BMWSH_RS19315:3806960-3807685
0:BMD_RS05675:1151076-1151801	1:BMWSH_RS19310:3806219-3806944
0:BMD_RS05680:1151859-1152596	1:BMWSH_RS19305:3805424-3806161
0:BMD_RS05685:1152599-1153783	1:BMWSH_RS19300:3804237-3805421
0:BMD_RS05690:1154110-1155987	1:BMWSH_RS19295:3802032-3803909
0:BMD_RS05695:1156177-1156896	1:BMWSH_RS19290:3800864-3801583
0:BMD_RS05700:1157026-1157400	1:BMWSH_RS19285:3800355-3800729
0:BMD_RS05705:1157480-1157797	1:BMWSH_RS19280:3799958-3800275
0:BMD_RS05710:1157856-1158173	1:BMWSH_RS19275:3799586-3799903
0:BMD_RS05715:1158685-1160379	1:BMWSH_RS19270:3797374-3799068
0:BMD_RS05720:1160394-1161617	1:BMWSH_RS19265:3796136-3797359
0:BMD_RS05725:1161614-1162756	1:BMWSH_RS19260:3794994-3796139
0:BMD_RS05735:1163515-1164870	1:BMWSH_RS19250:3792886-3794241
0:BMD_RS05740:1164930-1165295	1:BMWSH_RS19245:3792461-3792826
0:BMD_RS05745:1165523-1165723	1:BMWSH_RS19240:3792033-3792233
0:BMD_RS05750:1165871-1166269	1:BMWSH_RS19235:3791487-3791885
0:BMD_RS05755:1166275-1167141	1:BMWSH_RS19230:3790615-3791481
0:BMD_RS05760:1167291-1168166	1:BMWSH_RS19225:3789585-3790460
0:BMD_RS05765:1168308-1168754	1:BMWSH_RS19220:3788997-3789443
0:BMD_RS05770:1168791-1169342	1:BMWSH_RS19210:3788105-3788656
0:BMD_RS05775:1169547-1169882	1:BMWSH_RS19205:3787579-3787914
0:BMD_RS05790:1171478-1172230	1:BMWSH_RS19200:3786546-3787298
0:BMD_RS05800:1172930-1173436	1:BMWSH_RS19190:3784327-3784833
0:BMD_RS05805:1173484-1174638	1:BMWSH_RS19185:3783125-3784279
0:BMD_RS05810:1174871-1175113	1:BMWSH_RS19180:3782653-3782895
0:BMD_RS05815:1175582-1177195	1:BMWSH_RS19175:3780568-3782181
0:BMD_RS05820:1177214-1178011	1:BMWSH_RS19170:3779752-3780549
0:BMD_RS05825:1178165-1178593	1:BMWSH_RS26235:3779210-3779605
0:BMD_RS05830:1178714-1179160	1:BMWSH_RS19160:3778650-3779096
0:BMD_RS05835:1179458-1180627	1:BMWSH_RS19150:3777182-3778351
0:BMD_RS05840:1180802-1180996	1:BMWSH_RS19145:3776812-3777006
0:BMD_RS05845:1181028-1182329	1:BMWSH_RS19140:3775479-3776780
0:BMD_RS05850:1182549-1183499	1:BMWSH_RS19135:3774311-3775261
0:BMD_RS05855:1183517-1184215	1:BMWSH_RS19130:3773596-3774293
0:BMD_RS05860:1184391-1185128	1:BMWSH_RS19125:3772683-3773420
0:BMD_RS05865:1185130-1186296	1:BMWSH_RS19120:3771515-3772681
0:BMD_RS05870:1186677-1187459	1:BMWSH_RS19115:3770499-3771287
0:BMD_RS05875:1187597-1188097	1:BMWSH_RS19110:3769861-3770361
0:BMD_RS05880:1188300-1188728	1:BMWSH_RS19105:3769231-3769629
0:BMD_RS05885:1188882-1189844	1:BMWSH_RS19100:3768116-3769078
0:BMD_RS05890:1189870-1190994	1:BMWSH_RS19095:3766966-3768090
0:BMD_RS05895:1191007-1192092	1:BMWSH_RS19090:3765868-3766953
0:BMD_RS05900:1192107-1193627	1:BMWSH_RS19085:3764333-3765853
0:BMD_RS05905:1193830-1195485	1:BMWSH_RS19080:3762475-3764130
0:BMD_RS05910:1196237-1196980	1:BMWSH_RS19075:3760980-3761723
0:BMD_RS05915:1197125-1200163	1:BMWSH_RS19070:3757797-3760835
0:BMD_RS05920:1200431-1201246	1:BMWSH_RS19065:3756702-3757517	2:BSU_13440:1410654-1411628	3:MUY_RS07400:1469504-1470271
0:BMD_RS05925:1201617-1202327	1:BMWSH_RS19060:3755628-3756338	2:BSU_13450:1411892-1412647	3:MUY_RS07405:1470564-1471319
0:BMD_RS05930:1202379-1202576	1:BMWSH_RS19055:3755378-3755575
0:BMD_RS05935:1202720-1203232	1:BMWSH_RS19050:3754722-3755234
0:BMD_RS05940:1203401-1203880	1:BMWSH_RS19045:3754074-3754553
0:BMD_RS05945:1204234-1204833	1:BMWSH_RS19040:3753121-3753720
0:BMD_RS05950:1204915-1205658	1:BMWSH_RS19035:3752296-3753039
0:BMD_RS05955:1205735-1206823	1:BMWSH_RS19030:3751131-3752219
0:BMD_RS05960:1207372-1208730	1:BMWSH_RS19025:3749228-3750586
0:BMD_RS26375:1209018-1209179	1:BMWSH_RS26470:3748639-3748800
0:BMD_RS05970:1209383-1211152	1:BMWSH_RS19010:3746666-3748435
0:BMD_RS05975:1211346-1212065	1:BMWSH_RS19005:3745753-3746472
0:BMD_RS05980:1212204-1213724	1:BMWSH_RS19000:3744094-3745614
0:BMD_RS05985:1213760-1214590	1:BMWSH_RS18995:3743228-3744058
0:BMD_RS05990:1214874-1215593	1:BMWSH_RS18990:3742115-3742834	2:BSU_34050:3494985-3495701	3:MUY_RS18510:3588360-3589076
0:BMD_RS05995:1215611-1217050	1:BMWSH_RS18985:3740658-3742097	2:BSU_34040:3493519-3494958	3:MUY_RS18505:3586883-3588316
0:BMD_RS06000:1217028-1217741	1:BMWSH_RS18980:3739967-3740680	2:BSU_34030:3492797-3493519	3:MUY_RS18500:3586164-3586886
0:BMD_RS06005:1218139-1220319	1:BMWSH_RS18975:3737534-3739714
0:BMD_RS06010:1220338-1220841	1:BMWSH_RS18970:3737017-3737514
0:BMD_RS06015:1221141-1222199	1:BMWSH_RS18965:3735348-3736406	2:BSU_13550:1422172-1423233	3:MUY_RS07465:1482874-1483935
0:BMD_RS06020:1222235-1223407	1:BMWSH_RS18960:3734140-3735312	2:BSU_13560:1423241-1424434	3:MUY_RS07470:1483941-1485137
0:BMD_RS06025:1223785-1224567	1:BMWSH_RS18955:3732980-3733762
0:BMD_RS06030:1224680-1225852	1:BMWSH_RS18950:3731708-3732868	2:BSU_13580:1425641-1426837	3:MUY_RS07480:1486324-1487514
0:BMD_RS06035:1226170-1227414	1:BMWSH_RS18945:3730136-3731380	2:BSU_13590:1427061-1428278	3:MUY_RS07485:1487721-1488965
0:BMD_RS06040:1227411-1228076	1:BMWSH_RS18940:3729474-3730139
0:BMD_RS06045:1228073-1228711	1:BMWSH_RS18935:3728839-3729477	2:BSU_13610:1428940-1429569
0:BMD_RS06050:1228727-1229242	1:BMWSH_RS18930:3728308-3728823	2:BSU_13620:1429584-1430120	3:MUY_RS07495:1490266-1490805
0:BMD_RS06055:1229365-1230441	1:BMWSH_RS18925:3727109-3728185
0:BMD_RS06060:1230458-1231963	1:BMWSH_RS18920:3725587-3727092
0:BMD_RS06065:1231960-1232994	1:BMWSH_RS18915:3724556-3725590
0:BMD_RS06070:1233081-1234421	1:BMWSH_RS18910:3723128-3724469
0:BMD_RS06075:1234873-1235112	1:BMWSH_RS18905:3722646-3722885
0:BMD_RS06080:1235177-1235908	1:BMWSH_RS18900:3721850-3722581
0:BMD_RS06085:1236066-1236833	1:BMWSH_RS18895:3720926-3721693
0:BMD_RS06090:1237033-1237503	1:BMWSH_RS18890:3720256-3720726
0:BMD_RS06095:1237674-1239368	1:BMWSH_RS18885:3718391-3720085
0:BMD_RS06100:1239718-1241301	1:BMWSH_RS18880:3716460-3718042
0:BMD_RS06105:1241642-1241908	1:BMWSH_RS18875:3715853-3716119
0:BMD_RS06110:1241960-1244074	1:BMWSH_RS18870:3713687-3715801
0:BMD_RS06115:1244494-1245876	1:BMWSH_RS18865:3711885-3713267
0:BMD_RS06120:1246169-1247050	1:BMWSH_RS18860:3710710-3711591
0:BMD_RS06125:1247329-1248048	1:BMWSH_RS18855:3709712-3710431
0:BMD_RS06130:1248827-1249492	1:BMWSH_RS18830:3704281-3704946	2:BSU_13720:1439448-1440107	3:MUY_RS07545:1499761-1500420
0:BMD_RS06135:1249492-1249932	1:BMWSH_RS18825:3703841-3704281	2:BSU_13730:1440100-1440549	3:MUY_RS07550:1500423-1500863
0:BMD_RS06140:1249925-1250656	1:BMWSH_RS18820:3703117-3703848	2:BSU_13740:1440542-1441273	3:MUY_RS07555:1500856-1501587
0:BMD_RS06145:1250755-1251252	1:BMWSH_RS18815:3702521-3703018	2:BSU_13750:1441291-1441788	3:MUY_RS07560:1501609-1502106
0:BMD_RS06150:1251321-1252022	1:BMWSH_RS18810:3701751-3702452
0:BMD_RS06155:1252055-1252294	1:BMWSH_RS18805:3701484-3701717
0:BMD_RS06160:1252611-1252796	1:BMWSH_RS18800:3700982-3701167
0:BMD_RS06165:1253105-1253950	1:BMWSH_RS18795:3699829-3700674
0:BMD_RS06170:1253968-1254162	1:BMWSH_RS18790:3699617-3699811
0:BMD_RS06175:1254310-1254636	1:BMWSH_RS18785:3699143-3699469
0:BMD_RS06180:1254949-1255653	1:BMWSH_RS25690:3698117-3698829
0:BMD_RS06185:1255679-1256038	1:BMWSH_RS18775:3697735-3698094
0:BMD_RS06190:1256714-1257001	1:BMWSH_RS18770:3696763-3697020
0:BMD_RS06195:1257232-1258530	1:BMWSH_RS18765:3695234-3696532
0:BMD_RS06200:1258698-1259066	1:BMWSH_RS18760:3694685-3695059
0:BMD_RS06205:1259271-1259534	1:BMWSH_RS18755:3694217-3694480
0:BMD_RS06210:1259583-1259789	1:BMWSH_RS18750:3693962-3694168
0:BMD_RS06215:1259847-1260644	1:BMWSH_RS18745:3693107-3693904
0:BMD_RS06220:1261021-1264464	1:BMWSH_RS18740:3689339-3692782		3:MUY_RS06200:1239538-1242954
0:BMD_RS06225:1264465-1266303	1:BMWSH_RS18735:3687500-3689338		3:MUY_RS06205:1242947-1244776
0:BMD_RS06230:1266851-1267891	1:BMWSH_RS18730:3685919-3686959
0:BMD_RS06235:1268193-1268447	1:BMWSH_RS18725:3685363-3685617
0:BMD_RS06240:1268428-1269087	1:BMWSH_RS18720:3684723-3685382
0:BMD_RS06245:1269104-1270297	1:BMWSH_RS18715:3683513-3684706	2:BSU_23260:2428389-2429585	3:MUY_RS12275:2408269-2409465
0:BMD_RS06250:1270389-1270859	1:BMWSH_RS18710:3682951-3683421	2:BSU_23250:2427892-2428356	3:MUY_RS12270:2407770-2408234
0:BMD_RS06255:1271302-1272174	1:BMWSH_RS18705:3681671-3682543
0:BMD_RS06260:1272306-1273154	1:BMWSH_RS18700:3680691-3681539	2:BSU_13880:1456092-1456958	3:MUY_RS07950:1562048-1562893
0:BMD_RS06265:1273426-1275480	1:BMWSH_RS18695:3678353-3680419	2:BSU_13890:1457187-1459286	3:MUY_RS07955:1563116-1565212
0:BMD_RS06270:1275499-1275765	1:BMWSH_RS18690:3678068-3678334	2:BSU_13900:1459384-1459650	3:MUY_RS07960:1565313-1565579
0:BMD_RS06275:1275765-1277486	1:BMWSH_RS18685:3676347-3678068	2:BSU_13910:1459650-1461362	3:MUY_RS07965:1565579-1567297
0:BMD_RS06280:1277528-1278214	1:BMWSH_RS18680:3675619-3676305
0:BMD_RS06285:1278211-1278579	1:BMWSH_RS18675:3675254-3675622
0:BMD_RS06290:1279063-1279938	1:BMWSH_RS18670:3673880-3674755
0:BMD_RS06295:1280180-1280956	1:BMWSH_RS18665:3672862-3673638
0:BMD_RS06300:1281126-1281821	1:BMWSH_RS18660:3672028-3672723
0:BMD_RS06305:1281966-1282751	1:BMWSH_RS18655:3671098-3671883		3:MUY_RS07990:1571644-1572438
0:BMD_RS06310:1282788-1283399	1:BMWSH_RS18650:3670450-3671061
0:BMD_RS06315:1283552-1284715	1:BMWSH_RS18645:3669134-3670297
0:BMD_RS06320:1284812-1285033	1:BMWSH_RS18640:3668816-3669037
0:BMD_RS06325:1285237-1285431	1:BMWSH_RS18635:3668418-3668612
0:BMD_RS06330:1285545-1286144	1:BMWSH_RS18630:3667705-3668304
0:BMD_RS06335:1286441-1287346	1:BMWSH_RS18625:3666502-3667407	2:BSU_14010:1473605-1474516	3:MUY_RS08030:1582295-1583212
0:BMD_RS06340:1287396-1287863	1:BMWSH_RS18620:3665984-3666451	2:BSU_14020:1474560-1475024	3:MUY_RS08035:1583244-1583705
0:BMD_RS06345:1288119-1288631	1:BMWSH_RS18615:3665218-3665730	2:BSU_14040:1476518-1477012	3:MUY_RS08045:1585237-1585734
0:BMD_RS06350:1288741-1290267	1:BMWSH_RS18610:3663583-3665108
0:BMD_RS06355:1290341-1292464	1:BMWSH_RS18605:3661385-3663508
0:BMD_RS06360:1292504-1292797	1:BMWSH_RS18600:3661007-3661345
0:BMD_RS06365:1292943-1293809	1:BMWSH_RS18595:3659995-3660861	2:BSU_14050:1477069-1477929
0:BMD_RS06370:1293981-1294745	1:BMWSH_RS18590:3659059-3659823	2:BSU_14060:1478072-1478836	3:MUY_RS08055:1586917-1587681
0:BMD_RS06375:1294851-1296062	1:BMWSH_RS18585:3657742-3658953	2:BSU_14090:1482248-1483471	3:MUY_RS08060:1587749-1588969
0:BMD_RS06380:1296218-1296700	1:BMWSH_RS18580:3657115-3657585
0:BMD_RS06385:1296730-1296966	1:BMWSH_RS18575:3656837-3657073
0:BMD_RS06390:1297247-1297483	1:BMWSH_RS18570:3656320-3656556	2:BSU_14100:1484117-1484356	3:MUY_RS08070:1590163-1590405
0:BMD_RS06395:1297866-1298321	1:BMWSH_RS18565:3655482-3655937
0:BMD_RS06400:1298421-1299299	1:BMWSH_RS18560:3654504-3655382	2:BSU_14140:1486045-1486926	3:MUY_RS08090:1592227-1593102
0:BMD_RS06405:1299429-1300148	1:BMWSH_RS18555:3653656-3654375	2:BSU_14180:1488973-1489683	3:MUY_RS08110:1595183-1595893
0:BMD_RS06410:1300293-1301420	1:BMWSH_RS18550:3652384-3653511	2:BSU_14190:1489753-1490877	3:MUY_RS08115:1595962-1597086
0:BMD_RS06415:1301477-1301722	1:BMWSH_RS18545:3652082-3652327	2:BSU_14200:1490939-1491184	3:MUY_RS08120:1597149-1597394
0:BMD_RS06420:1301758-1302621	1:BMWSH_RS18540:3651183-3652046
0:BMD_RS06425:1302978-1303526	1:BMWSH_RS18535:3650278-3650826	2:BSU_14220:1492261-1492803	3:MUY_RS08125:1597689-1598231
0:BMD_RS06430:1303629-1304075	1:BMWSH_RS18530:3649730-3650176	2:BSU_14230:1492875-1493321	3:MUY_RS08130:1598313-1598771
0:BMD_RS06435:1304263-1305159	1:BMWSH_RS18525:3648646-3649542
0:BMD_RS06440:1305466-1307202	1:BMWSH_RS18520:3646516-3648252	2:BSU_14320:1499889-1501646	3:MUY_RS08180:1606053-1607810
0:BMD_RS06445:1307218-1309023	1:BMWSH_RS18515:3644695-3646500	2:BSU_14330:1501658-1503472	3:MUY_RS08185:1607823-1609643
0:BMD_RS06450:1309175-1309837	1:BMWSH_RS18510:3643883-3644545	2:BSU_14510:1520531-1521196
0:BMD_RS06455:1309880-1311547	1:BMWSH_RS18505:3642173-3643840	2:BSU_14530:1523118-1524785	3:MUY_RS08280:1628583-1630250
0:BMD_RS06460:1311553-1311762	1:BMWSH_RS18500:3641958-3642167	2:BSU_14540:1524791-1525000
0:BMD_RS06465:1312311-1313093	1:BMWSH_RS18495:3640626-3641408	2:BSU_14550:1525386-1526159	3:MUY_RS08290:1630864-1631640
0:BMD_RS06470:1313122-1313676	1:BMWSH_RS18490:3640042-3640596	2:BSU_14560:1526195-1526749	3:MUY_RS08295:1631677-1632234
0:BMD_RS25865:1313851-1313961	1:BMWSH_RS26220:3639757-3639867	2:BSU_14569:1526859-1527017	3:MUY_RS22025:1632353-1632484
0:BMD_RS06475:1314131-1314796	1:BMWSH_RS18485:3638922-3639587
0:BMD_RS06480:1315377-1316492	1:BMWSH_RS18480:3637225-3638340	2:BSU_14580:1528326-1529441	3:MUY_RS08305:1633809-1634924
0:BMD_RS06485:1316496-1317473	1:BMWSH_RS18475:3636244-3637221	2:BSU_14590:1529445-1530422	3:MUY_RS08310:1634928-1635905
0:BMD_RS06490:1317576-1318877	1:BMWSH_RS18470:3634843-3636141	2:BSU_14600:1530537-1531865	3:MUY_RS08315:1636068-1637360
0:BMD_RS06495:1318881-1320293	1:BMWSH_RS18465:3633427-3634839	2:BSU_14610:1531870-1533282	3:MUY_RS08320:1637365-1638777
0:BMD_RS06500:1320587-1320787	1:BMWSH_RS18460:3632940-3633140
0:BMD_RS06505:1320837-1322356	1:BMWSH_RS18455:3631377-3632921
0:BMD_RS25870:1322749-1322874	1:BMWSH_RS26215:3630859-3630984	2:BSU_14629:1534120-1534239	3:MUY_RS22030:1640938-1641057
0:BMD_RS06510:1322909-1324384	1:BMWSH_RS18450:3629346-3630821	2:BSU_14630:1534279-1535751	3:MUY_RS08340:1641102-1642592
0:BMD_RS06515:1324915-1325184	1:BMWSH_RS18445:3628546-3628815	2:BSU_14640:1535936-1536202	3:MUY_RS08345:1642830-1643105
0:BMD_RS06525:1325545-1326180	1:BMWSH_RS18440:3627861-3628496	2:BSU_14650:1536235-1536873	3:MUY_RS08350:1643157-1643792
0:BMD_RS06530:1326448-1326633	1:BMWSH_RS18435:3627408-3627593	2:BSU_14660:1537113-1537301	3:MUY_RS08355:1644037-1644225
0:BMD_RS06535:1326829-1327635	1:BMWSH_RS18430:3626406-3627212	2:BSU_14670:1537441-1538238	3:MUY_RS08360:1644367-1645161
0:BMD_RS06540:1327744-1327929	1:BMWSH_RS18425:3626112-3626297
0:BMD_RS06545:1328043-1329881	1:BMWSH_RS18420:3624160-3625998	2:BSU_14770:1546121-1547959	3:MUY_RS08395:1649158-1650996
0:BMD_RS06550:1330042-1330359	1:BMWSH_RS18415:3623682-3623999	2:BSU_14780:1548016-1548333	3:MUY_RS08400:1651054-1651374
0:BMD_RS06555:1330386-1330820	1:BMWSH_RS18410:3623221-3623655
0:BMD_RS06560:1330822-1331022	1:BMWSH_RS18405:3623019-3623219	2:BSU_14790:1548389-1548598	3:MUY_RS08415:1653609-1653815
0:BMD_RS06565:1331208-1331663	1:BMWSH_RS18400:3622378-3622833
0:BMD_RS06570:1331690-1332289	1:BMWSH_RS18395:3621752-3622351
0:BMD_RS06575:1332506-1333834	1:BMWSH_RS18390:3620207-3621535	2:BSU_14810:1549465-1550793	3:MUY_RS08425:1654706-1656034
0:BMD_RS06580:1333874-1334374	1:BMWSH_RS18385:3619669-3620169	2:BSU_14820:1550797-1551282	3:MUY_RS08430:1656178-1656660
0:BMD_RS06585:1334641-1334922	1:BMWSH_RS18380:3619046-3619402	2:BSU_14840:1552412-1552693	3:MUY_RS08440:1657841-1658122
0:BMD_RS06590:1335066-1336256	1:BMWSH_RS18375:3617788-3618978
0:BMD_RS06595:1336390-1339839	1:BMWSH_RS18370:3614205-3617654	2:BSU_14860:1554185-1557631	3:MUY_RS08450:1659743-1663186
0:BMD_RS06600:1339879-1340781	1:BMWSH_RS18365:3613263-3614165
0:BMD_RS06605:1341265-1342206	1:BMWSH_RS18360:3611820-3612758	2:BSU_14880:1559309-1560226	3:MUY_RS08460:1664578-1665504
0:BMD_RS06610:1342344-1343399	1:BMWSH_RS18355:3610627-3611682
0:BMD_RS06615:1343434-1345299	1:BMWSH_RS18350:3608727-3610592	2:BSU_14900:1561569-1563437	3:MUY_RS08470:1666882-1668750
0:BMD_RS06620:1345299-1345919	1:BMWSH_RS18345:3608107-3608727	2:BSU_14910:1563437-1564060	3:MUY_RS08475:1668750-1669373
0:BMD_RS06625:1345924-1346256	1:BMWSH_RS18340:3607770-3608102	2:BSU_14920:1564063-1564395	3:MUY_RS08480:1669376-1669705
0:BMD_RS06630:1346314-1347252	1:BMWSH_RS18335:3606774-3607712	2:BSU_14930:1564422-1565315	3:MUY_RS08485:1669736-1670638
0:BMD_RS06635:1347289-1347648	1:BMWSH_RS18330:3606378-3606737	2:BSU_14940:1565347-1565709	3:MUY_RS08490:1670695-1671054
0:BMD_RS06640:1347834-1348253	1:BMWSH_RS18325:3605773-3606192	2:BSU_14950:1565849-1566295	3:MUY_RS08495:1671222-1671668
0:BMD_RS06645:1348444-1349460	1:BMWSH_RS18320:3604566-3605582
0:BMD_RS06650:1349545-1350321	1:BMWSH_RS18315:3603705-3604481
0:BMD_RS06655:1350386-1351063	1:BMWSH_RS18310:3602963-3603640
0:BMD_RS06660:1351092-1351958	1:BMWSH_RS18305:3602067-3602933	2:BSU_22510:2360630-2361502	3:MUY_RS11875:2333475-2334347
0:BMD_RS06665:1352271-1352600	1:BMWSH_RS18300:3601425-3601754	2:BSU_22500:2360155-2360490	3:MUY_RS11870:2332999-2333337
0:BMD_RS06680:1353836-1354546	1:BMWSH_RS18285:3599479-3600189	2:BSU_22470:2358208-2358918	3:MUY_RS11855:2331056-2331757
0:BMD_RS06685:1354547-1355674	1:BMWSH_RS18280:3598351-3599478	2:BSU_22460:2357078-2358211	3:MUY_RS11850:2329875-2331056
0:BMD_RS06690:1355690-1356883	1:BMWSH_RS18275:3597142-3598335
0:BMD_RS06695:1356868-1357857	1:BMWSH_RS18270:3596156-3597157	2:BSU_22440:2354918-2355895	3:MUY_RS11840:2327754-2328737
0:BMD_RS06700:1358130-1358963	1:BMWSH_RS18265:3595061-3595894	2:BSU_22430:2353839-2354672	3:MUY_RS11830:2326671-2327504
0:BMD_RS06705:1358965-1359822	1:BMWSH_RS18260:3594202-3595059	2:BSU_22420:2352977-2353837	3:MUY_RS11825:2325802-2326668
0:BMD_RS06710:1359823-1360206	1:BMWSH_RS18255:3593818-3594201	2:BSU_22410:2352592-2352975	3:MUY_RS11820:2325419-2325802
0:BMD_RS06715:1360409-1363210	1:BMWSH_RS18250:3590814-3593615
0:BMD_RS06720:1363299-1364096	1:BMWSH_RS18245:3589928-3590725
0:BMD_RS25875:1364285-1364455	1:BMWSH_RS26210:3589569-3589739	2:BSU_22390:2349358-2349528	3:MUY_RS22110:2322166-2322336
0:BMD_RS06725:1364467-1364955	1:BMWSH_RS18240:3589069-3589557
0:BMD_RS06730:1365089-1366273	1:BMWSH_RS18235:3587751-3588935	2:BSU_22370:2347660-2348841	3:MUY_RS11805:2320465-2321649
0:BMD_RS06735:1366431-1367723	1:BMWSH_RS18230:3586304-3587596	2:BSU_22360:2346224-2347516	3:MUY_RS11800:2319023-2320315
0:BMD_RS06740:1368060-1368767	1:BMWSH_RS18225:3585263-3585970	2:BSU_22350:2345433-2346131	3:MUY_RS11795:2318250-2318948
0:BMD_RS06745:1368908-1369579	1:BMWSH_RS18220:3584451-3585122	2:BSU_22340:2344755-2345414	3:MUY_RS11790:2317571-2318233
0:BMD_RS06750:1369566-1370057	1:BMWSH_RS18215:3583964-3584464
0:BMD_RS06755:1370093-1372939	1:BMWSH_RS18210:3581094-3583928	2:BSU_22320:2341444-2344188	3:MUY_RS11780:2314363-2317050
0:BMD_RS06760:1373003-1373602	1:BMWSH_RS18205:3580431-3581030	2:BSU_22310:2340802-2341422	3:MUY_RS11775:2313709-2314305
0:BMD_RS06765:1373676-1374671	1:BMWSH_RS18200:3579362-3580357
0:BMD_RS06770:1375012-1375266	1:BMWSH_RS18195:3578767-3579021
0:BMD_RS06775:1375312-1375662	1:BMWSH_RS18190:3578371-3578721
0:BMD_RS06780:1376235-1376429	1:BMWSH_RS18185:3577484-3577678
0:BMD_RS06785:1376659-1377072	1:BMWSH_RS18180:3576841-3577254
0:BMD_RS06790:1378109-1379194	1:BMWSH_RS18170:3574941-3576026
0:BMD_RS06795:1379325-1380467	1:BMWSH_RS18165:3573611-3574798
0:BMD_RS06800:1380532-1381194	1:BMWSH_RS18160:3572879-3573541
0:BMD_RS06805:1381551-1382696	1:BMWSH_RS18155:3571379-3572524
0:BMD_RS06810:1382680-1383861	1:BMWSH_RS18150:3570214-3571395
0:BMD_RS06815:1384186-1384452	1:BMWSH_RS18145:3569912-3570178
0:BMD_RS06820:1384515-1385174	1:BMWSH_RS18140:3569190-3569849
0:BMD_RS06825:1385404-1386883	1:BMWSH_RS18135:3567528-3569006
0:BMD_RS06830:1387176-1387721	1:BMWSH_RS18130:3566690-3567235
0:BMD_RS06835:1388288-1388491	1:BMWSH_RS18125:3565922-3566125
0:BMD_RS06840:1388997-1389308	1:BMWSH_RS18120:3565223-3565534
0:BMD_RS06845:1389459-1390964	1:BMWSH_RS18115:3563551-3565062
0:BMD_RS06850:1391114-1391365	1:BMWSH_RS18110:3563150-3563401
0:BMD_RS06855:1391487-1393757	1:BMWSH_RS18105:3560758-3563028	2:BSU_22220:2334581-2336830	3:MUY_RS11730:2307355-2309631
0:BMD_RS06860:1393762-1395012	1:BMWSH_RS18100:3559503-3560753
0:BMD_RS06865:1395359-1395823	1:BMWSH_RS18095:3558671-3559156
0:BMD_RS06870:1395888-1396439	1:BMWSH_RS18090:3558056-3558607	2:BSU_22190:2332153-2332782	3:MUY_RS11715:2304858-2305409
0:BMD_RS06875:1396544-1396876	1:BMWSH_RS18085:3557619-3557951	2:BSU_22180:2331779-2332075	3:MUY_RS11710:2304481-2304777
0:BMD_RS25885:1396940-1397328	1:BMWSH_RS26205:3557167-3557555	2:BSU_misc_RNA_35:2331320-2331720	3:MUY_RS22105:2304042-2304428
0:BMD_RS06880:1397593-1397937	1:BMWSH_RS18080:3556574-3556918
0:BMD_RS06885:1397974-1398600	1:BMWSH_RS18075:3555911-3556537
0:BMD_RS06890:1398736-1399464	1:BMWSH_RS18070:3555046-3555774
0:BMD_RS06895:1399461-1400507	1:BMWSH_RS18065:3554003-3555049
0:BMD_RS06900:1400500-1401126	1:BMWSH_RS18060:3553384-3554010
0:BMD_RS06905:1401259-1402927	1:BMWSH_RS18055:3551584-3553251
0:BMD_RS06910:1403138-1404283	1:BMWSH_RS18050:3550229-3551374	2:BSU_22170:2330075-2331232	3:MUY_RS11705:2302795-2303946
0:BMD_RS06915:1404615-1405109	1:BMWSH_RS18045:3549404-3549898
0:BMD_RS06920:1405144-1405956	1:BMWSH_RS18040:3548557-3549369
0:BMD_RS06925:1405971-1406924	1:BMWSH_RS18035:3547589-3548542
0:BMD_RS06930:1406908-1408155	1:BMWSH_RS18030:3546358-3547605
0:BMD_RS06935:1408192-1409283	1:BMWSH_RS18025:3545230-3546321
0:BMD_RS06940:1409616-1409795	1:BMWSH_RS18020:3544718-3544897
0:BMD_RS06945:1410019-1411956	1:BMWSH_RS18015:3542556-3544493	2:BSU_22150:2327488-2329413	3:MUY_RS11695:2299775-2301694
0:BMD_RS06950:1412081-1413598	1:BMWSH_RS18010:3540912-3542430	2:BSU_22080:2320355-2321860	3:MUY_RS11690:2298159-2299664
0:BMD_RS06955:1413901-1414494	1:BMWSH_RS18005:3540019-3540609	2:BSU_22070:2319440-2320024	3:MUY_RS11685:2297218-2297802
0:BMD_RS06960:1414496-1415806	1:BMWSH_RS17995:3538708-3540017	2:BSU_22060:2318127-2319443	3:MUY_RS11680:2295905-2297221
0:BMD_RS06965:1415944-1416804	1:BMWSH_RS17990:3537741-3538583
0:BMD_RS06970:1416935-1418359	1:BMWSH_RS17985:3536186-3537610
0:BMD_RS06975:1418753-1419295	1:BMWSH_RS17980:3535253-3535795
0:BMD_RS06980:1419520-1420605	1:BMWSH_RS17975:3533944-3535029
0:BMD_RS06985:1420611-1421168	1:BMWSH_RS17970:3533381-3533938
0:BMD_RS06990:1421543-1425160	1:BMWSH_RS17965:3529379-3532996
0:BMD_RS06995:1425166-1425939	1:BMWSH_RS17960:3528600-3529373
0:BMD_RS07000:1425936-1426193	1:BMWSH_RS17955:3528346-3528603	2:BSU_22020:2312207-2312464
0:BMD_RS07005:1426299-1426613	1:BMWSH_RS17950:3527932-3528240
0:BMD_RS07010:1426744-1427205	1:BMWSH_RS17945:3527333-3527794
0:BMD_RS07015:1427267-1427542	1:BMWSH_RS17940:3526996-3527271
0:BMD_RS07020:1427549-1427947	1:BMWSH_RS17935:3526588-3526989
0:BMD_RS07025:1428167-1428820	1:BMWSH_RS17930:3525718-3526371
0:BMD_RS07030:1428850-1429032	1:BMWSH_RS17925:3525506-3525688	2:BSU_21960:2308792-2308974	3:MUY_RS11620:2285987-2286172
0:BMD_RS07035:1429089-1429361	1:BMWSH_RS17920:3525177-3525449
0:BMD_RS07040:1429421-1429624	1:BMWSH_RS17915:3524914-3525117	2:BSU_21930:2307905-2308105	3:MUY_RS11605:2285039-2285239
0:BMD_RS07045:1429901-1430188	1:BMWSH_RS17910:3524349-3524636
0:BMD_RS07050:1430491-1431732	1:BMWSH_RS17905:3522808-3524046
0:BMD_RS07055:1431901-1436106	1:BMWSH_RS17900:3518435-3522640
0:BMD_RS07060:1436138-1437433	1:BMWSH_RS17895:3517109-3518404
0:BMD_RS07065:1437686-1438510	1:BMWSH_RS17890:3516032-3516856	2:BSU_12920:1360401-1361225	3:MUY_RS07195:1430305-1431129
0:BMD_RS07070:1438525-1439454	1:BMWSH_RS17885:3515088-3516017	2:BSU_12930:1361242-1362168	3:MUY_RS07200:1431145-1432071
0:BMD_RS07075:1439456-1440394	1:BMWSH_RS17880:3514150-3515086	2:BSU_12940:1362174-1363136	3:MUY_RS07205:1432076-1433035
0:BMD_RS07080:1440399-1441396	1:BMWSH_RS17875:3513147-3514145	2:BSU_12950:1363141-1364148	3:MUY_RS07210:1433043-1434041
0:BMD_RS07085:1441420-1443063	1:BMWSH_RS17870:3511480-3513123	2:BSU_12960:1364151-1365800	3:MUY_RS07215:1434073-1435698
0:BMD_RS07090:1443152-1444096	1:BMWSH_RS17865:3510447-3511391	2:BSU_12970:1365888-1366847	3:MUY_RS07220:1435781-1436704
0:BMD_RS07095:1444128-1445036	1:BMWSH_RS17860:3509510-3510415		3:MUY_RS07230:1437817-1438704
0:BMD_RS07100:1445049-1446056	1:BMWSH_RS17855:3508490-3509497	2:BSU_13000:1368844-1369833	3:MUY_RS07235:1438724-1439737
0:BMD_RS07105:1446053-1446832	1:BMWSH_RS17850:3507714-3508493
0:BMD_RS07110:1447174-1447725	1:BMWSH_RS17845:3506821-3507372
0:BMD_RS07115:1447835-1448362	1:BMWSH_RS17840:3506184-3506711
0:BMD_RS07120:1448449-1451217	1:BMWSH_RS17835:3503329-3506097
0:BMD_RS07125:1451233-1451535	1:BMWSH_RS17800:3497150-3497449
0:BMD_RS07130:1451624-1452175	1:BMWSH_RS17795:3496510-3497061
0:BMD_RS07135:1452670-1452987	1:BMWSH_RS17790:3495698-3496015
0:BMD_RS07140:1453017-1453199	1:BMWSH_RS17785:3495486-3495668
0:BMD_RS07145:1453325-1453849	1:BMWSH_RS17780:3494834-3495358
0:BMD_RS07150:1453883-1454485	1:BMWSH_RS17775:3494198-3494800	2:BSU_19200:2091705-2092304	3:MUY_RS14355:2779794-2780393
0:BMD_RS07155:1454482-1455624	1:BMWSH_RS17770:3493059-3494201	2:BSU_19190:2090574-2091686	3:MUY_RS14350:2778664-2779776
0:BMD_RS07160:1455747-1456790	1:BMWSH_RS17765:3491898-3492941
0:BMD_RS07165:1457014-1457409	1:BMWSH_RS17760:3491280-3491675
0:BMD_RS07170:1457566-1458120	1:BMWSH_RS17755:3490569-3491123
0:BMD_RS07175:1458378-1459880	1:BMWSH_RS17750:3488804-3490306
0:BMD_RS07180:1459916-1460770	1:BMWSH_RS17745:3487914-3488768
0:BMD_RS07185:1460855-1461076	1:BMWSH_RS17740:3487607-3487828
0:BMD_RS07190:1461294-1462739	1:BMWSH_RS17735:3485944-3487389
0:BMD_RS07195:1463027-1464229	1:BMWSH_RS17730:3484454-3485656
0:BMD_RS07200:1464276-1465184	1:BMWSH_RS17725:3483501-3484409
0:BMD_RS07205:1465288-1466499	1:BMWSH_RS17720:3482183-3483397
0:BMD_RS07210:1466715-1467938	1:BMWSH_RS17715:3480627-3481850
0:BMD_RS07215:1468351-1468722	1:BMWSH_RS17710:3479836-3480207
0:BMD_RS07220:1468876-1469799	1:BMWSH_RS17705:3478768-3479688
0:BMD_RS07265:1477428-1478408	1:BMWSH_RS17700:3477607-3478587
0:BMD_RS07275:1479948-1480688	1:BMWSH_RS17695:3476666-3477406
0:BMD_RS07280:1480890-1481849	1:BMWSH_RS17690:3475507-3476466
0:BMD_RS07285:1481846-1482649	1:BMWSH_RS17685:3474707-3475510
0:BMD_RS07290:1482699-1483160	1:BMWSH_RS17680:3474196-3474657
0:BMD_RS07295:1483440-1484078	1:BMWSH_RS17675:3473278-3473916
0:BMD_RS07300:1484112-1485737	1:BMWSH_RS17670:3471619-3473244
0:BMD_RS07305:1485799-1486227	1:BMWSH_RS17665:3471127-3471555
0:BMD_RS07310:1486273-1486470	1:BMWSH_RS17660:3470884-3471081
0:BMD_RS25890:1486500-1486634	1:BMWSH_RS26190:3470720-3470854
0:BMD_RS07315:1487021-1488028	1:BMWSH_RS17655:3469385-3470395
0:BMD_RS07320:1488025-1489035	1:BMWSH_RS17650:3468378-3469388
0:BMD_RS07325:1489117-1490040	1:BMWSH_RS17645:3467373-3468296
0:BMD_RS07330:1490041-1490835	1:BMWSH_RS17640:3466578-3467372
0:BMD_RS07335:1491025-1492074	1:BMWSH_RS17635:3465339-3466388		3:MUY_RS14360:2780469-2781518
0:BMD_RS07340:1492231-1493418	1:BMWSH_RS17630:3463997-3465184
0:BMD_RS07345:1493631-1494875	1:BMWSH_RS17625:3462539-3463783	2:BSU_05680:613641-614849	3:MUY_RS02960:592806-594011
0:BMD_RS07350:1494993-1495835	1:BMWSH_RS17620:3461579-3462421
0:BMD_RS07355:1495978-1496451	1:BMWSH_RS17615:3460951-3461436
0:BMD_RS07360:1496502-1496750	1:BMWSH_RS17610:3460664-3460912
0:BMD_RS07365:1496907-1498421	1:BMWSH_RS17605:3458997-3460511
0:BMD_RS07370:1498586-1498951	1:BMWSH_RS17600:3458467-3458832
0:BMD_RS07375:1499153-1499794	1:BMWSH_RS17595:3457622-3458263
0:BMD_RS07380:1500154-1502580	1:BMWSH_RS17590:3454839-3457265
0:BMD_RS07385:1502611-1503771	1:BMWSH_RS17585:3453648-3454808
0:BMD_RS07390:1503838-1504986	1:BMWSH_RS17580:3452433-3453581
0:BMD_RS07395:1505067-1506320	1:BMWSH_RS17575:3451098-3452351
0:BMD_RS07400:1506323-1507186	1:BMWSH_RS17570:3450232-3451095
0:BMD_RS07405:1507208-1508089	1:BMWSH_RS17565:3449329-3450210
0:BMD_RS07410:1508219-1509271	1:BMWSH_RS17560:3448130-3449182
0:BMD_RS07415:1509767-1512520	1:BMWSH_RS17555:3444880-3447633
0:BMD_RS07420:1512539-1513393	1:BMWSH_RS17550:3444052-3444861
0:BMD_RS07425:1513423-1514565	1:BMWSH_RS17545:3442835-3443978
0:BMD_RS07430:1514749-1515363	1:BMWSH_RS17540:3442034-3442648
0:BMD_RS07435:1515653-1517026	1:BMWSH_RS17535:3440356-3441729
0:BMD_RS07440:1517198-1517890	1:BMWSH_RS17530:3439491-3440183
0:BMD_RS07445:1517927-1518643	1:BMWSH_RS17525:3438738-3439454
0:BMD_RS07450:1518874-1520562	1:BMWSH_RS17520:3436830-3438518
0:BMD_RS07455:1521150-1522604	1:BMWSH_RS17515:3434788-3436242
0:BMD_RS07460:1522702-1524267	1:BMWSH_RS17510:3433126-3434691	2:BSU_34460:3537507-3539057	3:MUY_RS18670:3623213-3624760
0:BMD_RS07465:1524375-1524809	1:BMWSH_RS17505:3432584-3433018
0:BMD_RS07470:1525111-1526571	1:BMWSH_RS17500:3430820-3432280
0:BMD_RS07475:1527050-1528240	1:BMWSH_RS17495:3429167-3430357
0:BMD_RS07480:1528278-1529237	1:BMWSH_RS17490:3428170-3429129
0:BMD_RS07485:1529449-1529913	1:BMWSH_RS17485:3427496-3427960
0:BMD_RS07495:1530267-1531487	1:BMWSH_RS17480:3425920-3427140
0:BMD_RS07500:1531748-1532299	1:BMWSH_RS17475:3424987-3425652
0:BMD_RS07505:1532620-1532910	1:BMWSH_RS17470:3424492-3424782
0:BMD_RS07510:1533393-1534832	1:BMWSH_RS17460:3422582-3424021
0:BMD_RS07520:1535969-1536205	1:BMWSH_RS17455:3422201-3422437
0:BMD_RS07525:1536372-1536998	1:BMWSH_RS17450:3421404-3422030
0:BMD_RS07530:1537126-1538469	1:BMWSH_RS17445:3419933-3421276
0:BMD_RS25900:1538727-1538879	1:BMWSH_RS26180:3419525-3419677
0:BMD_RS07535:1539107-1540780	1:BMWSH_RS17440:3417624-3419297
0:BMD_RS07545:1541567-1541983	1:BMWSH_RS17435:3416400-3416817
0:BMD_RS07550:1542059-1542265	1:BMWSH_RS17430:3416105-3416314
0:BMD_RS07555:1542486-1542710	1:BMWSH_RS17425:3415659-3415883
0:BMD_RS07560:1542808-1543539	1:BMWSH_RS17420:3414832-3415562
0:BMD_RS07565:1544001-1545386	1:BMWSH_RS17415:3412980-3414365
0:BMD_RS07575:1545920-1546120	1:BMWSH_RS17410:3412410-3412610
0:BMD_RS07580:1546210-1546419	1:BMWSH_RS17405:3412112-3412321
0:BMD_RS07585:1546510-1547493	1:BMWSH_RS17400:3411038-3412021
0:BMD_RS07590:1547822-1549063	1:BMWSH_RS17395:3409471-3410712
0:BMD_RS07595:1549076-1550542	1:BMWSH_RS17390:3407992-3409458
0:BMD_RS07600:1550816-1552276	1:BMWSH_RS17385:3406258-3407718
0:BMD_RS07605:1552864-1554315	1:BMWSH_RS17380:3404215-3405666	2:BSU_34450:3536012-3537433	3:MUY_RS18665:3621688-3623136
0:BMD_RS07610:1554669-1557455	1:BMWSH_RS17375:3401075-3403861	2:BSU_27080:2763025-2765832	3:MUY_RS14470:2804232-2807018
0:BMD_RS07615:1557710-1558150	1:BMWSH_RS17370:3400381-3400821	2:BSU_27070:2762395-2762835	3:MUY_RS14465:2803593-2804030
0:BMD_RS07620:1558147-1558641	1:BMWSH_RS17365:3399890-3400384	2:BSU_27060:2761907-2762395	3:MUY_RS14460:2803102-2803593
0:BMD_RS07625:1558654-1559460	1:BMWSH_RS17360:3399071-3399877	2:BSU_27050:2761081-2761890	3:MUY_RS14455:2802280-2803083
0:BMD_RS07630:1559487-1560314	1:BMWSH_RS17355:3398217-3399044	2:BSU_27040:2760233-2761060	3:MUY_RS14450:2801431-2802258
0:BMD_RS07635:1560401-1563979	1:BMWSH_RS17350:3394552-3398130
0:BMD_RS07640:1564049-1564774	1:BMWSH_RS17345:3393756-3394481
0:BMD_RS07645:1564802-1565503	1:BMWSH_RS17340:3393027-3393728
0:BMD_RS07650:1565541-1566386	1:BMWSH_RS17335:3392144-3392989
0:BMD_RS07655:1567050-1567868	1:BMWSH_RS17330:3390661-3391479
0:BMD_RS07660:1567881-1568894	1:BMWSH_RS17325:3389635-3390648
0:BMD_RS07665:1568895-1569560	1:BMWSH_RS17320:3388969-3389634
0:BMD_RS07685:1574319-1575146	1:BMWSH_RS17315:3387562-3388389
0:BMD_RS07690:1575203-1576285	1:BMWSH_RS17310:3386424-3387506
0:BMD_RS07695:1576224-1576877	1:BMWSH_RS17305:3385832-3386485
0:BMD_RS07700:1576918-1577769	1:BMWSH_RS17300:3384940-3385791
0:BMD_RS07705:1577791-1579140	1:BMWSH_RS17295:3383569-3384918
0:BMD_RS07710:1579572-1580318	1:BMWSH_RS17290:3382325-3383071
0:BMD_RS07715:1580530-1580838	1:BMWSH_RS17285:3381806-3382114
0:BMD_RS07720:1581690-1582163	1:BMWSH_RS17280:3380476-3380949
0:BMD_RS07730:1582719-1583543	1:BMWSH_RS17275:3379105-3379929
0:BMD_RS07735:1583898-1585409	1:BMWSH_RS17270:3377234-3378745	2:BSU_39350:4042051-4043577
0:BMD_RS07740:1585460-1587121	1:BMWSH_RS17265:3375523-3377184	2:BSU_39360:4043574-4045232
0:BMD_RS07745:1587138-1588427	1:BMWSH_RS17260:3374218-3375507
0:BMD_RS07750:1588402-1589385	1:BMWSH_RS17255:3373260-3374243
0:BMD_RS07755:1589540-1590478	1:BMWSH_RS17250:3372103-3373041
0:BMD_RS07765:1592023-1593444	1:BMWSH_RS17245:3370125-3371546
0:BMD_RS07770:1593508-1594680	1:BMWSH_RS17240:3368889-3370061
0:BMD_RS07775:1594773-1597325	1:BMWSH_RS17235:3366243-3368795
0:BMD_RS07780:1597545-1599590	1:BMWSH_RS17230:3363985-3366030
0:BMD_RS07785:1599997-1601283	1:BMWSH_RS17220:3361147-3362415
0:BMD_RS07795:1601779-1602525	1:BMWSH_RS17215:3360156-3360906
0:BMD_RS07800:1602811-1603367	1:BMWSH_RS17210:3359300-3359872
0:BMD_RS07805:1603421-1603870	1:BMWSH_RS17205:3358799-3359248
0:BMD_RS07810:1604015-1604771	1:BMWSH_RS17200:3357769-3358650
0:BMD_RS07815:1604867-1605514	1:BMWSH_RS17195:3357143-3357790
0:BMD_RS07820:1605631-1606083	1:BMWSH_RS17190:3356579-3357031	2:BSU_40710:4183445-4183897	3:MUY_RS02875:576561-577013
0:BMD_RS07825:1606103-1606627	1:BMWSH_RS17185:3356035-3356559	2:BSU_32150:3304743-3305261	3:MUY_RS02880:577038-577556
0:BMD_RS07830:1606937-1607496	1:BMWSH_RS17180:3355158-3355739
0:BMD_RS07835:1607820-1608488	1:BMWSH_RS17175:3354170-3354838
0:BMD_RS07840:1608569-1608763	1:BMWSH_RS17170:3353852-3354046
0:BMD_RS07845:1608996-1609460	1:BMWSH_RS17165:3353151-3353615
0:BMD_RS07855:1610543-1610758	1:BMWSH_RS17135:3350054-3350269
0:BMD_RS25910:1610797-1611020	1:BMWSH_RS17130:3349779-3350015
0:BMD_RS07860:1611138-1611809	1:BMWSH_RS17125:3348991-3349662
0:BMD_RS25915:1611957-1612257	1:BMWSH_RS17105:3343205-3343495
0:BMD_RS07870:1612781-1613218	1:BMWSH_RS17100:3342505-3342942
0:BMD_RS07875:1613313-1613696	1:BMWSH_RS17090:3340782-3341165
0:BMD_RS07880:1614182-1614679	1:BMWSH_RS25685:3339862-3340359
0:BMD_RS07885:1614995-1615906	1:BMWSH_RS17080:3338644-3339555
0:BMD_RS07890:1616052-1616648	1:BMWSH_RS17075:3337903-3338498
0:BMD_RS07895:1616761-1617375	1:BMWSH_RS17070:3337176-3337790
0:BMD_RS07900:1617641-1618075	1:BMWSH_RS17065:3336481-3336915
0:BMD_RS07905:1618172-1618675	1:BMWSH_RS17060:3335881-3336384
0:BMD_RS07910:1618773-1618979	1:BMWSH_RS17055:3335248-3335784
0:BMD_RS07915:1619111-1619416	1:BMWSH_RS17050:3334678-3334983
0:BMD_RS07925:1620335-1621312	1:BMWSH_RS17035:3330726-3331703
0:BMD_RS07930:1621478-1622167	1:BMWSH_RS17030:3329871-3330560
0:BMD_RS07935:1622417-1622647	1:BMWSH_RS17025:3329390-3329621
0:BMD_RS07940:1622877-1623464	1:BMWSH_RS17015:3327532-3328116
0:BMD_RS07945:1623697-1624536	1:BMWSH_RS17010:3326462-3327301
0:BMD_RS07950:1624971-1625747	1:BMWSH_RS17000:3324527-3325303
0:BMD_RS07955:1626030-1626821	1:BMWSH_RS16995:3323499-3324290
0:BMD_RS25920:1626926-1627063	1:BMWSH_RS16990:3323015-3323476
0:BMD_RS08010:1639529-1640572	1:BMWSH_RS16925:3310182-3311225
0:BMD_RS08070:1655604-1657826	1:BMWSH_RS16900:3304394-3306624
0:BMD_RS08075:1657961-1658581	1:BMWSH_RS16895:3303638-3304258
0:BMD_RS08080:1658926-1659699	1:BMWSH_RS16890:3302485-3303258
0:BMD_RS08115:1663749-1664171	1:BMWSH_RS16850:3294765-3295187
0:BMD_RS25925:1664316-1664522	1:BMWSH_RS26160:3294414-3294620
0:BMD_RS08120:1664909-1665406	1:BMWSH_RS16845:3293605-3294102
0:BMD_RS08150:1669206-1669517	1:BMWSH_RS16835:3292023-3292334
0:BMD_RS08155:1669517-1669855	1:BMWSH_RS16830:3291685-3292023
0:BMD_RS08160:1670040-1670933	1:BMWSH_RS16825:3290576-3291496
0:BMD_RS08165:1671732-1671923	1:BMWSH_RS16785:3285763-3285954
0:BMD_RS08170:1672260-1672460	1:BMWSH_RS16780:3285227-3285427
0:BMD_RS08175:1673338-1674933	1:BMWSH_RS16770:3281883-3283478
0:BMD_RS08180:1674994-1675554	1:BMWSH_RS16765:3281300-3281863
0:BMD_RS08185:1675906-1677336	1:BMWSH_RS16760:3279518-3280948
0:BMD_RS08190:1677551-1677925	1:BMWSH_RS16755:3278894-3279268
0:BMD_RS08200:1678823-1679140	1:BMWSH_RS16745:3277274-3277591
0:BMD_RS08290:1697837-1698532	1:BMWSH_RS16740:3276133-3276828
0:BMD_RS08295:1698710-1698925	1:BMWSH_RS16735:3275740-3275955
0:BMD_RS08300:1699065-1699754	1:BMWSH_RS16730:3274911-3275600
0:BMD_RS08305:1699872-1700303	1:BMWSH_RS16725:3274362-3274793
0:BMD_RS08320:1704003-1705265	1:BMWSH_RS16720:3272508-3273770
0:BMD_RS08325:1705385-1705720	1:BMWSH_RS16715:3272098-3272433
0:BMD_RS08330:1705868-1706827	1:BMWSH_RS16710:3270991-3271950
0:BMD_RS08335:1707305-1708351	1:BMWSH_RS16705:3269471-3270517
0:BMD_RS08345:1709549-1710367	1:BMWSH_RS16685:3265495-3266313
0:BMD_RS08350:1710594-1711355	1:BMWSH_RS16680:3264509-3265270
0:BMD_RS08530:1746065-1746850	1:BMWSH_RS16530:3237992-3238777
0:BMD_RS08815:1809510-1810475	1:BMWSH_RS16500:3231982-3232943
0:BMD_RS08820:1810486-1811472	1:BMWSH_RS16495:3230985-3231971
0:BMD_RS08830:1812437-1812721	1:BMWSH_RS16490:3230302-3230586
0:BMD_RS08835:1812740-1813273	1:BMWSH_RS16485:3229750-3230283
0:BMD_RS08840:1813270-1815387	1:BMWSH_RS16480:3227636-3229753
0:BMD_RS08845:1815359-1815949	1:BMWSH_RS16475:3227074-3227664
0:BMD_RS08850:1816015-1816239	1:BMWSH_RS16470:3226784-3227008
0:BMD_RS08895:1823707-1824222	1:BMWSH_RS16410:3214578-3215093
0:BMD_RS08900:1824236-1824613	1:BMWSH_RS16405:3214187-3214564
0:BMD_RS08905:1824746-1825078	1:BMWSH_RS16400:3213721-3214053
0:BMD_RS25995:1825132-1825659	1:BMWSH_RS26135:3213135-3213590
0:BMD_RS08910:1826090-1828696	1:BMWSH_RS16365:3203893-3206499	2:BSU_18830:2051329-2053929	3:MUY_RS10785:2131337-2133931
0:BMD_RS08915:1828842-1829588	1:BMWSH_RS16360:3203006-3203752
0:BMD_RS08920:1829927-1831417	1:BMWSH_RS16355:3201177-3202714
0:BMD_RS08925:1831477-1832430	1:BMWSH_RS16350:3200164-3201117
0:BMD_RS08930:1832440-1833348	1:BMWSH_RS16345:3199243-3200154
0:BMD_RS08935:1833345-1834343	1:BMWSH_RS16340:3198252-3199250
0:BMD_RS08940:1834336-1835325	1:BMWSH_RS16335:3197270-3198259
0:BMD_RS08950:1836676-1837158	1:BMWSH_RS16330:3196605-3197087
0:BMD_RS08955:1837334-1837618	1:BMWSH_RS16325:3196154-3196438
0:BMD_RS08960:1838275-1839621	1:BMWSH_RS16315:3193824-3195170
0:BMD_RS08965:1840094-1841062	1:BMWSH_RS16310:3192445-3193413
0:BMD_RS26000:1841198-1841353	1:BMWSH_RS26130:3192154-3192309
0:BMD_RS08970:1841680-1842148	1:BMWSH_RS16305:3191381-3191827
0:BMD_RS08975:1842853-1844304	1:BMWSH_RS16300:3189202-3190653
0:BMD_RS08980:1844411-1844707	1:BMWSH_RS16295:3188800-3189096
0:BMD_RS08985:1845198-1845707	1:BMWSH_RS16290:3187795-3188304
0:BMD_RS08990:1845768-1846436	1:BMWSH_RS16285:3187066-3187734
0:BMD_RS08995:1846499-1847392	1:BMWSH_RS16280:3186110-3187003
0:BMD_RS09000:1847693-1848217	1:BMWSH_RS16275:3185269-3185793
0:BMD_RS09005:1848407-1849462	1:BMWSH_RS16270:3184024-3185079
0:BMD_RS09010:1849716-1850138	1:BMWSH_RS16265:3183348-3183770
0:BMD_RS09015:1850355-1850819	1:BMWSH_RS16260:3182666-3183130
0:BMD_RS09020:1850997-1852229	1:BMWSH_RS16255:3181231-3182463
0:BMD_RS09025:1852497-1853393	1:BMWSH_RS16250:3180070-3180963
0:BMD_RS09050:1860420-1861358	1:BMWSH_RS16245:3178705-3179643
0:BMD_RS09055:1861360-1863327	1:BMWSH_RS16240:3176736-3178703
0:BMD_RS09060:1863329-1863928	1:BMWSH_RS16235:3176135-3176734
0:BMD_RS09065:1863929-1864225	1:BMWSH_RS16230:3175838-3176134
0:BMD_RS09070:1864370-1864867	1:BMWSH_RS16225:3175196-3175693
0:BMD_RS09075:1865212-1866102	1:BMWSH_RS16215:3173964-3174848	2:BSU_10430:1117734-1118633
0:BMD_RS09080:1866159-1867061	1:BMWSH_RS16210:3173017-3173919
0:BMD_RS09085:1867452-1868888	1:BMWSH_RS16205:3171189-3172625
0:BMD_RS09090:1868925-1869251	1:BMWSH_RS16200:3170825-3171151
0:BMD_RS09095:1869507-1870883	1:BMWSH_RS16195:3169194-3170570
0:BMD_RS09100:1870963-1872297	1:BMWSH_RS16190:3167780-3169114
0:BMD_RS09105:1872768-1873763	1:BMWSH_RS16185:3166331-3167325	2:BSU_08060:879002-880003	3:MUY_RS04480:899451-900425
0:BMD_RS09110:1873782-1874816	1:BMWSH_RS16180:3165278-3166312	2:BSU_08070:880007-881035	3:MUY_RS04485:900447-901481
0:BMD_RS09115:1874842-1876068	1:BMWSH_RS16175:3164024-3165253	2:BSU_08080:881049-882245	3:MUY_RS04490:901504-902637
0:BMD_RS09120:1876084-1877463	1:BMWSH_RS16170:3162628-3164007	2:BSU_08090:882266-883642	3:MUY_RS04495:902656-904032
0:BMD_RS09125:1877728-1879605	1:BMWSH_RS16165:3160485-3162362	2:BSU_08100:883758-885575	3:MUY_RS04500:904135-905970
0:BMD_RS09135:1881135-1882349	1:BMWSH_RS16160:3158670-3159885
0:BMD_RS09140:1882582-1883160	1:BMWSH_RS16155:3157865-3158437
0:BMD_RS09150:1884149-1885288	1:BMWSH_RS16130:3150975-3152114
0:BMD_RS09155:1886186-1887616	1:BMWSH_RS16125:3148644-3150074
0:BMD_RS09160:1887993-1888343	1:BMWSH_RS16120:3147917-3148267
0:BMD_RS09165:1888639-1889730	1:BMWSH_RS16115:3146764-3147855
0:BMD_RS09170:1889840-1890034	1:BMWSH_RS16110:3146460-3146654
0:BMD_RS09175:1891082-1893037	1:BMWSH_RS16075:3134901-3136850
0:BMD_RS09180:1893122-1894486	1:BMWSH_RS16070:3133441-3134805
0:BMD_RS09185:1894604-1894849	1:BMWSH_RS16065:3133078-3133323
0:BMD_RS09190:1895092-1896588	1:BMWSH_RS16060:3131339-3132835
0:BMD_RS09195:1896976-1897173	1:BMWSH_RS16055:3130735-3130932
0:BMD_RS09200:1897400-1897819	1:BMWSH_RS16050:3130089-3130508
0:BMD_RS09205:1898200-1899576	1:BMWSH_RS16045:3128511-3129887
0:BMD_RS09210:1899578-1900258	1:BMWSH_RS16040:3127829-3128509
0:BMD_RS09215:1900372-1900704	1:BMWSH_RS16035:3127377-3127709
0:BMD_RS09220:1900719-1900925	1:BMWSH_RS16030:3127156-3127362	2:BSU_33510:3443613-3443822	3:MUY_RS17940:3487319-3487528
0:BMD_RS09225:1901011-1903428	1:BMWSH_RS16025:3124653-3127070	2:BSU_33500:3441121-3443529	3:MUY_RS17935:3484847-3487282
0:BMD_RS09230:1903567-1903995	1:BMWSH_RS16020:3124086-3124514
0:BMD_RS09235:1904224-1904781	1:BMWSH_RS16015:3123300-3123857
0:BMD_RS09240:1905111-1906418	1:BMWSH_RS16010:3121798-3123105
0:BMD_RS09245:1906709-1906888	1:BMWSH_RS16005:3121355-3121534
0:BMD_RS09250:1906963-1907283	1:BMWSH_RS16000:3120960-3121280
0:BMD_RS09255:1907507-1908073	1:BMWSH_RS15995:3120169-3120735
0:BMD_RS09260:1908624-1909616	1:BMWSH_RS15990:3118629-3119686
0:BMD_RS09265:1909613-1910389	1:BMWSH_RS15985:3117856-3118632
0:BMD_RS09270:1910976-1911326	1:BMWSH_RS15970:3115606-3115956
0:BMD_RS09275:1911342-1912640	1:BMWSH_RS15965:3114292-3115590
0:BMD_RS09280:1912906-1915059	1:BMWSH_RS15960:3111873-3114026
0:BMD_RS09285:1915173-1915571	1:BMWSH_RS15955:3111361-3111759
0:BMD_RS09290:1915576-1916205	1:BMWSH_RS15950:3110727-3111356
0:BMD_RS09295:1916287-1917030	1:BMWSH_RS15945:3109901-3110644
0:BMD_RS09300:1917244-1918761	1:BMWSH_RS15940:3108061-3109578
0:BMD_RS09305:1919053-1919964	1:BMWSH_RS15935:3106893-3107804
0:BMD_RS09310:1920003-1921589	1:BMWSH_RS15930:3105268-3106854
0:BMD_RS09320:1922618-1923682	1:BMWSH_RS15925:3104064-3105143
0:BMD_RS09325:1924008-1925216	1:BMWSH_RS15920:3102522-3103730
0:BMD_RS09330:1925341-1925664	1:BMWSH_RS15915:3102080-3102403
0:BMD_RS09335:1926026-1926769	1:BMWSH_RS15910:3100974-3101717
0:BMD_RS09340:1926766-1927857	1:BMWSH_RS15905:3099886-3100977
0:BMD_RS09345:1928253-1929128	1:BMWSH_RS15900:3098608-3099483
0:BMD_RS09350:1929591-1929815	1:BMWSH_RS15895:3097921-3098145
0:BMD_RS09355:1929920-1930600	1:BMWSH_RS15890:3097136-3097816
0:BMD_RS26005:1930666-1930794	1:BMWSH_RS26115:3096942-3097070
0:BMD_RS09360:1931170-1931439	1:BMWSH_RS15885:3096296-3096566
0:BMD_RS09365:1931576-1932220	1:BMWSH_RS15880:3095516-3096160
0:BMD_RS09370:1932297-1933139	1:BMWSH_RS15875:3094599-3095441
0:BMD_RS09375:1933385-1934134	1:BMWSH_RS15870:3093604-3094353
0:BMD_RS09380:1934257-1934952	1:BMWSH_RS15865:3092786-3093481
0:BMD_RS09385:1935704-1936435	1:BMWSH_RS15860:3091305-3092036
0:BMD_RS09390:1936596-1937006	1:BMWSH_RS15855:3090734-3091144
0:BMD_RS26010:1937091-1937279	1:BMWSH_RS26110:3090461-3090649
0:BMD_RS09395:1937550-1937762	1:BMWSH_RS15835:3088567-3088812
0:BMD_RS09400:1937866-1938585	1:BMWSH_RS15830:3087737-3088463
0:BMD_RS09405:1938800-1939711	1:BMWSH_RS15825:3086611-3087522	2:BSU_21910:2305378-2306283	3:MUY_RS11590:2281685-2282593
0:BMD_RS09410:1940064-1941752	1:BMWSH_RS15820:3084571-3086259		3:MUY_RS11585:2279854-2281533
0:BMD_RS09415:1942026-1942544	1:BMWSH_RS15815:3083923-3084441
0:BMD_RS09420:1942606-1943082	1:BMWSH_RS15810:3083385-3083861	2:BSU_21900:2304553-2305035
0:BMD_RS09425:1943207-1943860	1:BMWSH_RS15805:3082607-3083260
0:BMD_RS09430:1943841-1945739	1:BMWSH_RS15800:3080728-3082626
0:BMD_RS09435:1945803-1946927	1:BMWSH_RS15795:3079540-3080664	2:BSU_21880:2302727-2303860	3:MUY_RS11570:2277533-2278669
0:BMD_RS09440:1946957-1947862	1:BMWSH_RS15790:3078604-3079509
0:BMD_RS09445:1948065-1948499	1:BMWSH_RS15785:3077965-3078402	2:BSU_21860:2300221-2300655	3:MUY_RS11560:2275001-2275435
0:BMD_RS09450:1948631-1949413	1:BMWSH_RS15780:3077052-3077835
0:BMD_RS09455:1949767-1950399	1:BMWSH_RS15775:3076068-3076700
0:BMD_RS09460:1950588-1950902	1:BMWSH_RS15770:3075564-3075878
0:BMD_RS09465:1951385-1952344	1:BMWSH_RS15765:3074121-3075080
0:BMD_RS09470:1952433-1953041	1:BMWSH_RS15760:3073424-3074032
0:BMD_RS09475:1953046-1954032	1:BMWSH_RS15755:3072433-3073419
0:BMD_RS09480:1954007-1955086	1:BMWSH_RS15750:3071379-3072458
0:BMD_RS09485:1955083-1955643	1:BMWSH_RS15745:3070822-3071382
0:BMD_RS09490:1955640-1956413	1:BMWSH_RS15740:3070052-3070825
0:BMD_RS09495:1956371-1956985	1:BMWSH_RS15735:3069480-3070094
0:BMD_RS09500:1956937-1957362	1:BMWSH_RS15730:3069103-3069528
0:BMD_RS09505:1957359-1957928	1:BMWSH_RS15725:3068537-3069106
0:BMD_RS09510:1958063-1958989	1:BMWSH_RS15720:3067475-3068401
0:BMD_RS09515:1959081-1959407	1:BMWSH_RS15715:3067057-3067383
0:BMD_RS09520:1959896-1960816	1:BMWSH_RS15710:3065651-3066571
0:BMD_RS09525:1961070-1961999	1:BMWSH_RS15705:3064471-3065400
0:BMD_RS09530:1961999-1962799	1:BMWSH_RS15700:3063671-3064471
0:BMD_RS09535:1962850-1963176	1:BMWSH_RS15695:3063294-3063620
0:BMD_RS09540:1963405-1964292	1:BMWSH_RS15690:3062178-3063065
0:BMD_RS09545:1964339-1964686	1:BMWSH_RS15685:3061784-3062131
0:BMD_RS09550:1964710-1965372	1:BMWSH_RS15680:3061098-3061760
0:BMD_RS09555:1965376-1966179	1:BMWSH_RS15675:3060291-3061094
0:BMD_RS09560:1966338-1966736	1:BMWSH_RS15670:3059733-3060131
0:BMD_RS09565:1966886-1967452	1:BMWSH_RS15665:3059017-3059583
0:BMD_RS09570:1967449-1968210	1:BMWSH_RS15660:3058259-3059020
0:BMD_RS09575:1968253-1968687	1:BMWSH_RS15655:3057782-3058216
0:BMD_RS09580:1968917-1969297	1:BMWSH_RS15650:3057172-3057552
0:BMD_RS09585:1969654-1969950	1:BMWSH_RS15645:3056519-3056815
0:BMD_RS09590:1970037-1971410	1:BMWSH_RS15640:3055058-3056431
0:BMD_RS09595:1971631-1972383	1:BMWSH_RS15635:3054085-3054837
0:BMD_RS09600:1972415-1973926	1:BMWSH_RS15630:3052545-3054053
0:BMD_RS09605:1974063-1975163	1:BMWSH_RS15625:3051306-3052408
0:BMD_RS09610:1975160-1975618	1:BMWSH_RS15620:3050851-3051309
0:BMD_RS09615:1975621-1976073	1:BMWSH_RS15615:3050396-3050848
0:BMD_RS09620:1976751-1978688	1:BMWSH_RS15610:3047789-3049726
0:BMD_RS09625:1978855-1979499	1:BMWSH_RS15605:3046978-3047622
0:BMD_RS09630:1979524-1980669	1:BMWSH_RS15600:3045808-3046953
0:BMD_RS09635:1980716-1981291	1:BMWSH_RS15595:3045186-3045761
0:BMD_RS09640:1981313-1981822	1:BMWSH_RS15590:3044655-3045164
0:BMD_RS09645:1982105-1982872	1:BMWSH_RS15585:3043604-3044371
0:BMD_RS09650:1982912-1984390	1:BMWSH_RS15580:3042086-3043564
0:BMD_RS09655:1984555-1985931	1:BMWSH_RS15575:3040545-3041921
0:BMD_RS09660:1986257-1987540	1:BMWSH_RS15570:3038936-3040219
0:BMD_RS09665:1987645-1988013	1:BMWSH_RS15565:3038463-3038831
0:BMD_RS09670:1988267-1989662	1:BMWSH_RS15560:3036816-3038209
0:BMD_RS09675:1989742-1992723	1:BMWSH_RS15555:3033756-3036590
0:BMD_RS09680:1992852-1994345	1:BMWSH_RS15550:3032134-3033627	2:BSU_19310:2100580-2102067	3:MUY_RS11200:2208632-2210119
0:BMD_RS09685:1994453-1995739	1:BMWSH_RS15545:3030740-3032026
0:BMD_RS09690:1995859-1996518	1:BMWSH_RS15540:3029961-3030620
0:BMD_RS09695:1996532-1996810	1:BMWSH_RS15535:3029669-3029947
0:BMD_RS09700:1997224-1998018	1:BMWSH_RS15530:3028461-3029255
0:BMD_RS09705:1998011-1998844	1:BMWSH_RS15525:3027635-3028468
0:BMD_RS09710:1998880-1999212	1:BMWSH_RS15520:3027267-3027599
0:BMD_RS09715:1999412-2000365	1:BMWSH_RS15515:3026113-3027066
0:BMD_RS09720:2000385-2001080	1:BMWSH_RS15510:3025368-3026093
0:BMD_RS09725:2001084-2002001	1:BMWSH_RS15505:3024478-3025395
0:BMD_RS09730:2002325-2003731	1:BMWSH_RS15500:3022748-3024154	2:BSU_23560:2452800-2454206	3:MUY_RS20795:4051556-4052953
0:BMD_RS09735:2003907-2004560	1:BMWSH_RS15495:3021915-3022568
0:BMD_RS09740:2004924-2006336	1:BMWSH_RS15490:3020180-3021550
0:BMD_RS09745:2006633-2007634	1:BMWSH_RS15485:3018840-3019841
0:BMD_RS09750:2007660-2008535	1:BMWSH_RS15480:3017939-3018814
0:BMD_RS09755:2008900-2009574	1:BMWSH_RS15475:3016896-3017570
0:BMD_RS09760:2009564-2010994	1:BMWSH_RS15470:3015479-3016906
0:BMD_RS09765:2011376-2012740	1:BMWSH_RS15465:3013590-3014954
0:BMD_RS09770:2013269-2014759	1:BMWSH_RS15460:3011571-3013061
0:BMD_RS09775:2014787-2015191	1:BMWSH_RS15455:3011139-3011543
0:BMD_RS09780:2015689-2017398	1:BMWSH_RS15450:3008933-3010642
0:BMD_RS09785:2017542-2018885	1:BMWSH_RS15445:3007447-3008790
0:BMD_RS09790:2018934-2019755	1:BMWSH_RS15440:3006578-3007399
0:BMD_RS09795:2019962-2020987	1:BMWSH_RS15435:3005247-3006272
0:BMD_RS09800:2021315-2021845	1:BMWSH_RS15430:3004389-3004919
0:BMD_RS09805:2021856-2022380	1:BMWSH_RS15425:3003854-3004378
0:BMD_RS09810:2022407-2022673	1:BMWSH_RS15420:3003561-3003827
0:BMD_RS09815:2022743-2023564	1:BMWSH_RS15415:3002670-3003491
0:BMD_RS09820:2023639-2024337	1:BMWSH_RS15410:3001897-3002595
0:BMD_RS09825:2024365-2025075	1:BMWSH_RS15405:3001159-3001869
0:BMD_RS09830:2025072-2025845	1:BMWSH_RS15400:3000389-3001162
0:BMD_RS09835:2026011-2026733	1:BMWSH_RS15395:2999501-3000223
0:BMD_RS09840:2026735-2028057	1:BMWSH_RS15390:2998177-2999499
0:BMD_RS09845:2028193-2028729	1:BMWSH_RS15385:2997272-2997808
0:BMD_RS09850:2028826-2029824	1:BMWSH_RS15380:2996174-2997175
0:BMD_RS09855:2029909-2030103	1:BMWSH_RS15375:2995897-2996091
0:BMD_RS09860:2030160-2030540	1:BMWSH_RS15370:2995462-2995840
0:BMD_RS09865:2031010-2032875	1:BMWSH_RS15365:2993131-2994990
0:BMD_RS09870:2033031-2033933	1:BMWSH_RS15315:2983030-2983932
0:BMD_RS09875:2033954-2034499	1:BMWSH_RS15310:2982464-2983009
0:BMD_RS09880:2034583-2035314	1:BMWSH_RS15305:2981649-2982380
0:BMD_RS09885:2035600-2036811	1:BMWSH_RS15300:2980152-2981363
0:BMD_RS09890:2036841-2037419	1:BMWSH_RS15295:2979544-2980122
0:BMD_RS09895:2037729-2039060	1:BMWSH_RS15290:2977905-2979236
0:BMD_RS09900:2039203-2039685	1:BMWSH_RS15285:2977282-2977764
0:BMD_RS09905:2039669-2041060	1:BMWSH_RS15280:2975907-2977298
0:BMD_RS09910:2041092-2042450	1:BMWSH_RS15275:2974518-2975864
0:BMD_RS09915:2042613-2042822	1:BMWSH_RS15270:2974145-2974354
0:BMD_RS09920:2042824-2043762	1:BMWSH_RS15265:2973205-2974143
0:BMD_RS09925:2043787-2044704	1:BMWSH_RS15260:2972263-2973180
0:BMD_RS09930:2045093-2045710	1:BMWSH_RS15255:2971259-2971876
0:BMD_RS09935:2046043-2046651	1:BMWSH_RS15250:2970310-2970918
0:BMD_RS09940:2047178-2047612	1:BMWSH_RS15245:2969343-2969777
0:BMD_RS09945:2047673-2047885	1:BMWSH_RS15240:2969070-2969282
0:BMD_RS26400:2048015-2048161	1:BMWSH_RS26465:2968794-2968940
0:BMD_RS09950:2048303-2048611	1:BMWSH_RS15235:2968345-2968653
0:BMD_RS09955:2048832-2049191	1:BMWSH_RS15230:2967766-2968125
0:BMD_RS09960:2049269-2049448	1:BMWSH_RS15225:2967509-2967688
0:BMD_RS09965:2049520-2050590	1:BMWSH_RS15220:2966367-2967437	2:BSU_07240:791462-792532	3:MUY_RS01465:269501-270580
0:BMD_RS09970:2050751-2051653	1:BMWSH_RS15215:2965302-2966204	2:BSU_18460:2014779-2015681	3:MUY_RS10740:2119639-2120541
0:BMD_RS09975:2051788-2056341	1:BMWSH_RS15210:2960614-2965167	2:BSU_18450:2010070-2014632	3:MUY_RS10735:2114925-2119490
0:BMD_RS09980:2056358-2057839	1:BMWSH_RS15205:2959116-2960597	2:BSU_18440:2008572-2010053	3:MUY_RS10730:2113427-2114908
0:BMD_RS09985:2057873-2058352	1:BMWSH_RS15200:2958603-2959082
0:BMD_RS09990:2058405-2058875	1:BMWSH_RS15195:2958080-2958550
0:BMD_RS09995:2059077-2060477	1:BMWSH_RS15190:2956477-2957877
0:BMD_RS10000:2060726-2061580	1:BMWSH_RS15185:2955373-2956228
0:BMD_RS10005:2061924-2062523	1:BMWSH_RS15180:2954663-2955262
0:BMD_RS10010:2062526-2062891	1:BMWSH_RS15175:2954295-2954660
0:BMD_RS10015:2062965-2064389	1:BMWSH_RS15170:2952797-2954221
0:BMD_RS10020:2064561-2065091	1:BMWSH_RS15155:2950699-2951178
0:BMD_RS26025:2065128-2065409	1:BMWSH_RS26105:2950381-2950662
0:BMD_RS10025:2065515-2065946	1:BMWSH_RS15150:2949844-2950275
0:BMD_RS10030:2066138-2066542	1:BMWSH_RS15145:2949249-2949653
0:BMD_RS10035:2066512-2067204	1:BMWSH_RS15140:2948587-2949279
0:BMD_RS10040:2067468-2068340	1:BMWSH_RS15135:2947320-2948193
0:BMD_RS10045:2068461-2068937	1:BMWSH_RS15130:2946764-2947237
0:BMD_RS10050:2069006-2069578	1:BMWSH_RS15125:2946123-2946695
0:BMD_RS10055:2069819-2072056	1:BMWSH_RS15120:2943599-2945881	2:BSU_12880:1354285-1356435	3:MUY_RS21015:4097693-4099927
0:BMD_RS10060:2072070-2073035	1:BMWSH_RS15115:2942620-2943585	2:BSU_12890:1356447-1357418	3:MUY_RS21020:4099927-4100925
0:BMD_RS10065:2073028-2073432	1:BMWSH_RS15110:2942223-2942627
0:BMD_RS10070:2073429-2074316	1:BMWSH_RS15105:2941338-2942204
0:BMD_RS10075:2074461-2075135	1:BMWSH_RS15100:2940519-2941193
0:BMD_RS10080:2075137-2076516	1:BMWSH_RS15095:2939138-2940517
0:BMD_RS26030:2076889-2077053	1:BMWSH_RS26100:2938611-2938775
0:BMD_RS10085:2077401-2077553	1:BMWSH_RS15090:2938115-2938267
0:BMD_RS10090:2077806-2078870	1:BMWSH_RS15085:2936798-2937862
0:BMD_RS10095:2078965-2079801	1:BMWSH_RS15080:2935868-2936703
0:BMD_RS10100:2079814-2080680	1:BMWSH_RS15075:2934989-2935855
0:BMD_RS10105:2080700-2081773	1:BMWSH_RS15070:2933896-2934969
0:BMD_RS10110:2081882-2082877	1:BMWSH_RS15065:2932792-2933787
0:BMD_RS10115:2083026-2083865	1:BMWSH_RS15035:2927371-2928210
0:BMD_RS10120:2084114-2084467	1:BMWSH_RS15030:2926770-2927123
0:BMD_RS10125:2085112-2085864	1:BMWSH_RS15025:2925373-2926125	2:BSU_14380:1507578-1508333	3:MUY_RS08210:1614090-1614845
0:BMD_RS10130:2085861-2086775	1:BMWSH_RS15020:2924462-2925376	2:BSU_14390:1508330-1509241	3:MUY_RS08215:1614842-1615753
0:BMD_RS10135:2086788-2088659	1:BMWSH_RS15015:2922579-2924449	2:BSU_14400:1509256-1511163	3:MUY_RS08220:1615767-1617662
0:BMD_RS10140:2088855-2090237	1:BMWSH_RS15010:2921001-2922383	2:BSU_03790:430623-431987	3:MUY_RS02280:463851-465212
0:BMD_RS10145:2090354-2090839	1:BMWSH_RS15005:2920399-2920884
0:BMD_RS10150:2091028-2091618	1:BMWSH_RS14995:2919392-2919982
0:BMD_RS10155:2091735-2093222	1:BMWSH_RS14990:2917788-2919275
0:BMD_RS10160:2093297-2094529	1:BMWSH_RS14985:2916481-2917713
0:BMD_RS10165:2094838-2095617	1:BMWSH_RS14980:2915393-2916171
0:BMD_RS10170:2095630-2095932	1:BMWSH_RS14975:2915078-2915380
0:BMD_RS10175:2095946-2097346	1:BMWSH_RS14970:2913664-2915064
0:BMD_RS10180:2097375-2098064	1:BMWSH_RS14965:2912946-2913635
0:BMD_RS10185:2098483-2099229	1:BMWSH_RS14960:2911776-2912522
0:BMD_RS10190:2099532-2099714	1:BMWSH_RS14955:2911291-2911473
0:BMD_RS10195:2099891-2101225	1:BMWSH_RS14950:2909785-2911119
0:BMD_RS10200:2101257-2101832	1:BMWSH_RS14945:2909183-2909758
0:BMD_RS10205:2102083-2103114	1:BMWSH_RS14940:2907901-2908932
0:BMD_RS10210:2103204-2103929	1:BMWSH_RS14935:2907085-2907810
0:BMD_RS10215:2103962-2104988	1:BMWSH_RS14930:2906027-2907052
0:BMD_RS10220:2105001-2106005	1:BMWSH_RS14925:2905010-2906014
0:BMD_RS10225:2106007-2106975	1:BMWSH_RS14920:2904040-2905008
0:BMD_RS10230:2107044-2107652	1:BMWSH_RS14915:2903363-2903971
0:BMD_RS26035:2107630-2107899	1:BMWSH_RS26095:2903115-2903385
0:BMD_RS10235:2108126-2109542	1:BMWSH_RS14910:2901401-2902900
0:BMD_RS10240:2109640-2110146	1:BMWSH_RS14905:2900799-2901305
0:BMD_RS10245:2110317-2110781	1:BMWSH_RS14900:2900164-2900628
0:BMD_RS10250:2111095-2111694	1:BMWSH_RS14895:2899247-2899846
0:BMD_RS10255:2111791-2113008	1:BMWSH_RS14890:2897939-2899150
0:BMD_RS10260:2113384-2114190	1:BMWSH_RS14880:2896758-2897564	2:BSU_38300:3931372-3932190	3:MUY_RS20370:3964947-3965756
0:BMD_RS10265:2114204-2114848	1:BMWSH_RS14875:2896100-2896744
0:BMD_RS10270:2114876-2115304	1:BMWSH_RS14870:2895645-2896127
0:BMD_RS26040:2115456-2115633	1:BMWSH_RS26090:2895321-2895498
0:BMD_RS10275:2115743-2116363	1:BMWSH_RS14865:2894593-2895197
0:BMD_RS10280:2116511-2116969	1:BMWSH_RS14860:2893998-2894450
0:BMD_RS10290:2118307-2118801	1:BMWSH_RS14850:2892290-2892784
0:BMD_RS10295:2119223-2119453	1:BMWSH_RS14845:2891638-2891868
0:BMD_RS10305:2120511-2122427	1:BMWSH_RS14835:2888663-2890579	2:BSU_19380:2111837-2113753	3:MUY_RS11255:2224077-2225990
0:BMD_RS10310:2122526-2123437	1:BMWSH_RS14830:2887651-2888562
0:BMD_RS10315:2123474-2126578	1:BMWSH_RS14825:2884196-2887300
0:BMD_RS10320:2126708-2127535	1:BMWSH_RS14820:2883239-2884066
0:BMD_RS10325:2127682-2128158	1:BMWSH_RS14815:2882615-2883091
0:BMD_RS10330:2128317-2128799	1:BMWSH_RS14810:2881974-2882456
0:BMD_RS10335:2128818-2129609	1:BMWSH_RS14805:2881170-2881955
0:BMD_RS10340:2129611-2129805	1:BMWSH_RS14800:2880974-2881168
0:BMD_RS10345:2129907-2130449	1:BMWSH_RS14795:2880330-2880872
0:BMD_RS10350:2130781-2132658	1:BMWSH_RS14790:2878350-2880227
0:BMD_RS10355:2132801-2133841	1:BMWSH_RS14785:2877167-2878207
0:BMD_RS10360:2133853-2135355	1:BMWSH_RS14780:2875653-2877155
0:BMD_RS10365:2135508-2135747	1:BMWSH_RS14775:2875261-2875500
0:BMD_RS10370:2135787-2136677	1:BMWSH_RS14770:2874330-2875220
0:BMD_RS10375:2136818-2137483	1:BMWSH_RS14765:2873571-2874227
0:BMD_RS10380:2137648-2138421	1:BMWSH_RS14760:2872624-2873397
0:BMD_RS10385:2138544-2139311	1:BMWSH_RS14755:2871734-2872501
0:BMD_RS10390:2139670-2140296	1:BMWSH_RS14750:2871079-2871705	2:BSU_33540:3445442-3446077	3:MUY_RS18020:3503553-3504188
0:BMD_RS10395:2140494-2141213	1:BMWSH_RS14745:2870161-2870880
0:BMD_RS10400:2141594-2142157	1:BMWSH_RS14740:2869141-2869705
0:BMD_RS10405:2142169-2142849	1:BMWSH_RS14735:2868449-2869129
0:BMD_RS10410:2142846-2143922	1:BMWSH_RS14730:2867376-2868452
0:BMD_RS10415:2143913-2145355	1:BMWSH_RS14725:2865944-2867385
0:BMD_RS10420:2145459-2146070	1:BMWSH_RS14720:2865229-2865840
0:BMD_RS10425:2146138-2146566	1:BMWSH_RS14715:2864734-2865162
0:BMD_RS10430:2146682-2146879	1:BMWSH_RS14710:2864420-2864617
0:BMD_RS10445:2149054-2149251	1:BMWSH_RS14705:2863759-2863956
0:BMD_RS26045:2149816-2149941	1:BMWSH_RS14685:2860376-2860501
0:BMD_RS10455:2150145-2150480	1:BMWSH_RS14680:2859837-2860172
0:BMD_RS10460:2150585-2151673	1:BMWSH_RS14675:2858644-2859732
0:BMD_RS10465:2152005-2152400	1:BMWSH_RS14670:2857917-2858312
0:BMD_RS10470:2152622-2153398	1:BMWSH_RS14665:2856918-2857694
0:BMD_RS10475:2153470-2154018	1:BMWSH_RS14660:2856297-2856845
0:BMD_RS10480:2154042-2155511	1:BMWSH_RS14655:2854804-2856273
0:BMD_RS10485:2155527-2156207	1:BMWSH_RS14650:2854108-2854788
0:BMD_RS10490:2156242-2157063	1:BMWSH_RS14645:2853252-2854073	2:BSU_03130:338288-339106	3:MUY_RS01830:346416-347234
0:BMD_RS10495:2157245-2157682	1:BMWSH_RS14640:2852633-2853070
0:BMD_RS10500:2158423-2160834	1:BMWSH_RS14635:2849482-2851893
0:BMD_RS10505:2160872-2161648	1:BMWSH_RS14630:2848667-2849443
0:BMD_RS10510:2161731-2162012	1:BMWSH_RS14625:2848302-2848583
0:BMD_RS10515:2162154-2163371	1:BMWSH_RS14620:2846944-2848161
0:BMD_RS10520:2163502-2164512	1:BMWSH_RS14615:2845803-2846813
0:BMD_RS10525:2164573-2165202	1:BMWSH_RS14610:2845112-2845742
0:BMD_RS10530:2165230-2165946	1:BMWSH_RS14605:2844368-2845084
0:BMD_RS10535:2166011-2166895	1:BMWSH_RS14600:2843419-2844303
0:BMD_RS10540:2166932-2168551	1:BMWSH_RS14595:2841761-2843380	2:BSU_14430:1512373-1513995	3:MUY_RS08240:1619132-1620751
0:BMD_RS26405:2168933-2169058	1:BMWSH_RS26460:2841256-2841381
0:BMD_RS10545:2169058-2170635	1:BMWSH_RS14590:2839679-2841256
0:BMD_RS10550:2170639-2171766	1:BMWSH_RS14585:2838547-2839675
0:BMD_RS10555:2171750-2172962	1:BMWSH_RS14580:2837349-2838563
0:BMD_RS10560:2173116-2173556	1:BMWSH_RS14575:2836754-2837193
0:BMD_RS10565:2173727-2174638	1:BMWSH_RS14570:2835678-2836589
0:BMD_RS10570:2174631-2175398	1:BMWSH_RS14565:2834918-2835685
0:BMD_RS10575:2175691-2177001	1:BMWSH_RS14560:2833315-2834625
0:BMD_RS10580:2177294-2178253	1:BMWSH_RS14555:2831828-2832787
0:BMD_RS10585:2178345-2178587	1:BMWSH_RS14550:2831494-2831736
0:BMD_RS10590:2178699-2179727	1:BMWSH_RS14545:2830355-2831383	2:BSU_13930:1461770-1462798	3:MUY_RS07975:1567724-1568752
0:BMD_RS10595:2179881-2180324	1:BMWSH_RS14540:2829758-2830201
0:BMD_RS10600:2180424-2180660	1:BMWSH_RS14535:2829420-2829656
0:BMD_RS10605:2180836-2182488	1:BMWSH_RS14530:2827591-2829246
0:BMD_RS10610:2182616-2184697	1:BMWSH_RS14525:2825385-2827463
0:BMD_RS10615:2184781-2185224	1:BMWSH_RS14520:2824860-2825297
0:BMD_RS10620:2185455-2186789	1:BMWSH_RS14515:2823285-2824619
0:BMD_RS10635:2188364-2188633	1:BMWSH_RS14495:2819883-2820152
0:BMD_RS10645:2190346-2191740	1:BMWSH_RS14490:2818126-2819521
0:BMD_RS10650:2191962-2192035	1:BMWSH_RS14485:2817832-2817905
0:BMD_RS10655:2192062-2192143	1:BMWSH_RS14480:2817724-2817805
0:BMD_RS10660:2192163-2192234	1:BMWSH_RS14475:2817632-2817703
0:BMD_RS10665:2192449-2193849	1:BMWSH_RS14470:2816016-2817416
0:BMD_RS26050:2194534-2194774	1:BMWSH_RS14450:2811440-2811715
0:BMD_RS10670:2194857-2195369	1:BMWSH_RS14445:2810897-2811409	2:BSU_17520:1883166-1883678
0:BMD_RS26055:2195558-2195680	1:BMWSH_RS26080:2810586-2810708
0:BMD_RS10675:2195763-2196701	1:BMWSH_RS14440:2809574-2810512
0:BMD_RS10680:2196880-2197695	1:BMWSH_RS14435:2808580-2809395
0:BMD_RS10685:2197884-2200059	1:BMWSH_RS14430:2806214-2808391
0:BMD_RS10690:2200086-2200379	1:BMWSH_RS14425:2805895-2806188
0:BMD_RS10715:2202732-2203151	1:BMWSH_RS14405:2803007-2803426
0:BMD_RS10725:2204652-2206787	1:BMWSH_RS14400:2800601-2802736
0:BMD_RS10730:2206896-2208278	1:BMWSH_RS14395:2799111-2800487
0:BMD_RS10735:2208496-2209479	1:BMWSH_RS14390:2797908-2798893
0:BMD_RS10740:2209562-2211010	1:BMWSH_RS14385:2796377-2797825
0:BMD_RS10745:2211031-2212392	1:BMWSH_RS14380:2794995-2796356
0:BMD_RS10750:2212632-2215244	1:BMWSH_RS14375:2792172-2794784
0:BMD_RS10755:2215862-2216782	1:BMWSH_RS14370:2790712-2791632
0:BMD_RS10760:2216824-2217999	1:BMWSH_RS14365:2789495-2790670
0:BMD_RS10765:2218110-2220257	1:BMWSH_RS14360:2787237-2789384
0:BMD_RS10770:2220322-2220699	1:BMWSH_RS14355:2786795-2787172
0:BMD_RS10775:2220933-2222132	1:BMWSH_RS14350:2785373-2786572
0:BMD_RS10780:2222399-2223271	1:BMWSH_RS14345:2784277-2785149
0:BMD_RS10785:2223616-2224005	1:BMWSH_RS14340:2783543-2783932
0:BMD_RS10790:2223998-2224897	1:BMWSH_RS14335:2782651-2783550
0:BMD_RS10795:2224872-2226881	1:BMWSH_RS14330:2780667-2782676
0:BMD_RS10800:2226898-2227377	1:BMWSH_RS14325:2780171-2780650
0:BMD_RS10805:2227425-2228003	1:BMWSH_RS14320:2779544-2780122
0:BMD_RS10810:2228168-2229376	1:BMWSH_RS14315:2778171-2779379
0:BMD_RS10815:2229533-2229952	1:BMWSH_RS14310:2777593-2778012
0:BMD_RS10820:2230014-2230463	1:BMWSH_RS14305:2777082-2777531
0:BMD_RS10825:2230608-2230817	1:BMWSH_RS14300:2776728-2776937
0:BMD_RS10830:2231109-2231930	1:BMWSH_RS14295:2775617-2776438
0:BMD_RS10835:2232097-2232303	1:BMWSH_RS14290:2775236-2775441
0:BMD_RS10840:2232306-2232782	1:BMWSH_RS14285:2774757-2775233
0:BMD_RS10845:2232803-2233825	1:BMWSH_RS14280:2773699-2774736
0:BMD_RS10850:2234127-2236661	1:BMWSH_RS14275:2770863-2773397
0:BMD_RS10855:2236724-2237362	1:BMWSH_RS14270:2770162-2770800
0:BMD_RS10860:2237359-2237979	1:BMWSH_RS14265:2769545-2770165
0:BMD_RS10865:2237976-2241536	1:BMWSH_RS14260:2765988-2769548
0:BMD_RS10870:2241988-2242830	1:BMWSH_RS14255:2764696-2765538	2:BSU_18480:2016845-2017738	3:MUY_RS10670:2101551-2102441
0:BMD_RS10875:2242918-2244024	1:BMWSH_RS14250:2763503-2764609	2:BSU_18470:2015733-2016848	3:MUY_RS10665:2100391-2101512
0:BMD_RS10880:2244139-2245401	1:BMWSH_RS14245:2762126-2763388		3:MUY_RS10660:2099094-2100365
0:BMD_RS10885:2245759-2245956	1:BMWSH_RS14240:2761570-2761767
0:BMD_RS10890:2245995-2246357	1:BMWSH_RS14235:2761169-2761532
0:BMD_RS10895:2246380-2246985	1:BMWSH_RS14230:2760541-2761146
0:BMD_RS10900:2247563-2248018	1:BMWSH_RS14225:2759510-2759965
0:BMD_RS10905:2248006-2248305	1:BMWSH_RS14220:2759223-2759522
0:BMD_RS10910:2248351-2250522	1:BMWSH_RS14215:2757008-2759177
0:BMD_RS10915:2250730-2251590	1:BMWSH_RS14205:2755942-2756802
0:BMD_RS10920:2251718-2251921	1:BMWSH_RS14200:2755614-2755817
0:BMD_RS10925:2252110-2252958	1:BMWSH_RS14195:2754578-2755426
0:BMD_RS10930:2252992-2253270	1:BMWSH_RS14190:2754266-2754544
0:BMD_RS10935:2253468-2254400	1:BMWSH_RS14185:2753136-2754068
0:BMD_RS10990:2262675-2263568	1:BMWSH_RS14180:2752048-2752941
0:BMD_RS26060:2263583-2263810	1:BMWSH_RS26450:2751765-2752033
0:BMD_RS11000:2263965-2264477	1:BMWSH_RS14175:2751141-2751677
0:BMD_RS11005:2264485-2264841	1:BMWSH_RS14170:2750777-2751133
0:BMD_RS11015:2265885-2266862	1:BMWSH_RS14165:2749554-2750531
0:BMD_RS11020:2267013-2267519	1:BMWSH_RS14160:2748949-2749455
0:BMD_RS11025:2267754-2268608	1:BMWSH_RS14155:2747861-2748715
0:BMD_RS11030:2268895-2269092	1:BMWSH_RS14150:2747341-2747539
0:BMD_RS11035:2269092-2270585	1:BMWSH_RS14145:2745848-2747341
0:BMD_RS26065:2270812-2270979	1:BMWSH_RS26075:2745454-2745621
0:BMD_RS11040:2271216-2271809	1:BMWSH_RS14140:2744623-2745216
0:BMD_RS11045:2272043-2272339	1:BMWSH_RS14135:2744093-2744389
0:BMD_RS11050:2272722-2275073	1:BMWSH_RS14130:2741359-2743710
0:BMD_RS11055:2275298-2276677	1:BMWSH_RS14125:2739758-2741137
0:BMD_RS11060:2276858-2277097	1:BMWSH_RS14120:2739347-2739585
0:BMD_RS11065:2277124-2278020	1:BMWSH_RS14115:2738424-2739320
0:BMD_RS11070:2278082-2278348	1:BMWSH_RS14110:2738096-2738362
0:BMD_RS11075:2278484-2280571	1:BMWSH_RS14105:2735876-2737960
0:BMD_RS11080:2280661-2280873	1:BMWSH_RS14100:2735571-2735783
0:BMD_RS11085:2281134-2281265	1:BMWSH_RS14095:2735172-2735312
0:BMD_RS11090:2281781-2283469	1:BMWSH_RS14090:2732971-2734659
0:BMD_RS11095:2283777-2284517	1:BMWSH_RS14085:2731918-2732658
0:BMD_RS11100:2284794-2285462	1:BMWSH_RS14080:2730973-2731641
0:BMD_RS11105:2285627-2285845	1:BMWSH_RS14075:2730590-2730808
0:BMD_RS11110:2285964-2286251	1:BMWSH_RS14070:2730188-2730475
0:BMD_RS11115:2286281-2286952	1:BMWSH_RS14065:2729488-2730159
0:BMD_RS11120:2287254-2287394	1:BMWSH_RS14060:2729067-2729207
0:BMD_RS11125:2287566-2288336	1:BMWSH_RS14055:2728126-2728896
0:BMD_RS11130:2288532-2290139	1:BMWSH_RS14050:2726308-2727919
0:BMD_RS11135:2290136-2290843	1:BMWSH_RS14045:2725604-2726311
0:BMD_RS11140:2291041-2292348	1:BMWSH_RS14040:2724098-2725405
[truncated: 2,555 more rows]
